# Supplementary material for: A short version of the reflective functioning questionnaire: Validation in a greek sample
Source: PLoS One. 2024 Feb 6;19(2):e0298023. doi: 10.1371/journal.pone.0298023 (PMC10846711; doi:10.1371/journal.pone.0298023)
Supplement: S1 File — (CSV) [file pone.0298023.s001.csv]

Sex	Age	RFQ1	RFQ2	RFQ3	RFQ4	RFQ5	RFQ6	RFQ7	RFQ8	RFQ9	RFQ10	RFQ11	RFQ12	RFQ13	RFQ14	RFQ15	RFQ16	RFQ17	RFQ18	RFQ19	RFQ20	RFQ21	RFQ22	RFQ23	RFQ24	RFQ25	RFQ26	RFQ27	RFQ28	RFQ29	RFQ30	RFQ31	RFQ32	RFQ33	RFQ34	RFQ35	RFQ36	RFQ37	RFQ38	RFQ39	RFQ40	RFQ41	RFQ42	RFQ43	RFQ44	RFQ45	RFQ46	RFQ47	RFQ48
1	37	2	6	1	6	7	2	6	7	2	6	2	1	1	6	2	2	5	2	7	1	6	2	4	2	2	2	6	2	3	6	6	2	7	6	6	2	2	6	4	2	1	2	3	2	4	7	7	7
1	54	2	6	6	4	5	2	4	6	5	5	3	2	2	5	6	2	6	2	6	2	5	3	3	4	4	2	6	4	3	6	6	2	5	6	6	5	2	6	7	5	2	5	5	2	5	6	5	5
0	48	4	5	6	5	6	2	5	4	6	5	5	5	3	5	2	4	6	3	6	2	6	6	2	2	2	2	5	3	3	6	7	2	6	6	6	5	1	5	2	3	2	3	4	2	6	6	6	7
1	46	3	6	5	5	6	2	5	5	5	6	4	2	2	5	3	2	5	3	6	2	6	6	2	2	3	3	5	2	3	5	6	2	6	5	5	2	2	5	2	3	2	5	5	2	6	5	5	5
0	37	4	5	2	3	6	4	3	5	5	6	2	2	5	4	4	3	6	3	6	2	3	3	1	2	2	4	5	5	3	6	5	2	3	5	5	2	2	4	2	2	2	3	4	2	5	5	5	5
0	26	1	6	5	6	6	1	6	6	2	7	5	2	5	3	5	1	6	3	7	2	3	6	2	2	6	3	2	2	2	5	7	1	5	5	7	3	1	4	1	2	2	3	2	2	6	4	4	4
0	36	2	7	4	3	7	1	7	6	4	6	1	1	1	6	2	6	2	1	7	1	4	2	2	2	1	2	6	3	2	7	6	1	5	6	6	3	2	7	2	1	1	6	4	1	6	6	6	3
1	45	5	5	7	6	7	4	5	4	6	4	7	3	5	4	4	6	3	4	6	6	5	3	6	3	2	6	6	4	3	5	7	6	5	4	6	7	3	5	2	6	3	4	5	6	5	3	4	6
1	36	5	5	5	5	7	3	5	5	5	4	3	3	6	6	5	2	6	5	7	2	6	5	3	3	3	2	6	3	3	5	7	2	7	6	6	2	2	6	1	2	1	6	3	2	7	7	6	6
0	46	1	6	6	1	6	3	7	6	1	5	5	2	1	6	7	1	7	2	7	1	2	2	1	1	1	1	5	1	4	6	7	1	6	5	7	1	1	2	1	1	1	6	3	1	6	5	5	7
1	37	3	5	5	5	5	3	2	3	5	6	5	4	5	3	3	5	6	3	5	5	6	3	4	4	6	5	5	5	5	5	6	4	6	5	5	3	2	5	2	6	3	4	5	4	6	3	5	6
0	48	5	6	3	4	7	6	6	7	7	4	5	3	2	5	5	5	6	6	7	5	6	7	2	3	4	2	4	5	2	4	7	2	7	5	7	7	1	4	2	6	5	6	4	2	7	6	5	6
1	23	2	6	5	5	6	2	4	5	5	5	3	3	7	5	7	4	6	2	6	3	7	5	6	3	5	3	7	3	6	6	7	3	7	6	6	3	3	6	3	5	3	5	5	3	5	6	6	6
0	23	5	5	6	5	7	3	5	5	7	2	6	3	6	5	2	3	6	3	6	3	5	5	4	5	4	3	5	6	5	4	6	3	6	5	5	3	3	5	2	6	2	5	6	3	5	6	4	5
1	46	5	5	3	6	7	4	5	6	6	3	6	3	1	3	4	6	5	5	7	2	6	7	1	1	2	3	4	4	4	3	6	1	5	5	4	2	2	4	1	1	5	3	5	2	5	6	4	6
0	34	5	6	1	5	5	2	6	5	3	4	2	2	5	5	2	1	4	2	6	2	2	2	2	2	2	2	5	3	2	6	5	2	7	5	5	2	1	6	1	1	1	5	3	1	6	6	5	5
0	20	5	6	7	4	7	4	4	3	7	6	5	4	7	4	3	2	7	4	6	7	7	4	4	4	4	5	5	7	4	7	7	7	6	4	5	6	5	5	2	3	2	4	5	5	5	6	5	7
0	47	3	3	6	3	5	2	5	6	5	2	3	1	1	2	7	1	5	5	6	4	5	4	2	2	2	4	3	5	5	4	7	2	6	3	5	2	2	2	1	1	1	2	5	2	6	6	2	6
0	43	2	6	5	6	4	2	5	6	6	5	3	2	1	5	2	2	6	2	6	4	5	2	1	5	1	2	6	2	3	6	7	2	6	6	6	4	2	6	1	2	1	5	6	2	4	6	6	6
0	24	5	4	4	5	6	2	3	3	5	5	5	5	2	2	7	2	7	2	7	1	6	5	2	5	5	2	5	5	4	4	6	2	5	5	5	4	1	5	1	2	2	2	1	1	3	5	4	6
0	23	4	4	1	2	6	2	5	7	6	5	5	1	5	5	7	1	7	1	7	6	6	2	3	6	2	2	6	2	2	6	6	6	6	6	6	6	2	6	6	2	2	6	4	5	6	5	5	6
0	26	6	6	7	7	7	2	5	5	7	7	6	6	7	6	6	5	6	3	7	2	6	2	4	2	2	4	6	7	6	6	7	3	7	6	6	2	2	6	2	3	2	4	6	3	7	7	6	7
1	30	1	7	1	5	1	1	5	7	1	4	1	1	1	6	2	1	7	1	5	5	1	1	1	5	1	1	6	2	4	7	7	1	7	7	7	6	1	7	1	1	1	7	5	1	3	6	7	7
0	23	5	2	7	7	4	7	1	1	7	2	7	7	7	1	7	7	7	7	4	7	7	4	4	4	4	7	7	6	4	4	4	6	6	7	5	7	4	5	7	7	5	7	7	7	6	6	7	6
0	24	4	5	5	4	4	4	6	5	6	5	3	3	3	5	6	4	5	3	5	5	7	3	4	5	4	4	5	6	4	3	5	3	6	4	5	4	3	5	2	3	3	4	3	3	6	5	5	7
0	21	5	6	5	5	7	3	3	6	6	6	5	3	6	5	3	2	6	4	6	5	3	2	3	2	2	3	4	7	5	6	7	2	6	6	6	5	2	5	2	6	3	4	2	2	7	7	5	7
0	24	5	4	6	6	6	5	5	4	3	5	6	2	7	4	2	5	6	4	7	3	6	5	4	3	2	5	5	5	4	7	6	3	6	2	7	6	1	3	2	2	1	3	2	2	7	4	2	4
0	21	6	5	3	6	7	5	5	4	6	4	3	4	5	3	5	3	5	4	7	2	5	7	2	3	2	4	4	5	6	4	7	4	7	5	4	4	4	4	3	2	4	3	5	3	5	7	4	7
1	26	5	5	4	6	5	5	3	5	5	5	3	5	6	6	1	4	5	5	4	2	6	4	1	4	1	5	5	4	3	6	7	2	6	5	5	2	3	5	2	5	4	4	5	3	5	6	6	4
1	30	5	5	4	2	6	4	4	1	4	4	5	4	5	5	5	5	4	5	5	5	4	4	5	5	5	4	4	4	5	4	3	4	4	5	5	4	4	4	4	4	4	4	3	6	5	5	5	5
1	29	3	5	4	5	5	3	6	4	4	2	3	4	1	5	3	2	5	2	6	4	6	5	3	3	3	2	4	3	4	3	6	4	6	5	6	3	2	5	1	4	2	4	3	2	6	6	5	4
0	52	4	6	3	5	6	4	4	6	5	6	4	4	3	3	6	2	5	4	6	5	5	5	4	3	2	3	5	5	5	6	5	3	4	4	5	5	2	5	2	5	3	3	3	3	5	5	5	5
1	39	2	4	4	6	5	5	3	5	6	3	5	3	6	2	5	3	6	3	6	5	6	4	3	4	5	6	5	6	3	4	7	3	7	4	2	5	3	5	2	3	3	3	5	6	5	5	3	7
1	54	5	4	4	4	4	4	4	4	4	4	4	4	4	4	3	3	3	3	3	4	4	4	3	5	4	4	4	4	4	4	3	3	3	3	4	4	5	3	4	4	4	4	4	3	5	3	4	3
0	39	4	6	6	6	6	6	5	6	6	4	2	2	5	5	2	2	7	3	6	2	2	3	1	5	4	2	5	5	7	7	7	2	6	6	7	1	2	6	1	2	2	5	1	1	7	7	6	7
1	62	5	4	4	7	6	2	5	7	6	6	5	2	7	6	6	2	6	6	6	1	7	6	1	6	7	6	6	1	6	7	7	1	5	6	7	7	1	7	1	1	1	7	2	1	7	7	6	7
0	39	7	6	7	7	7	2	6	7	7	6	6	6	7	6	4	7	7	2	7	6	7	4	4	5	6	6	6	7	4	6	7	7	7	7	5	7	2	6	7	7	2	6	5	5	7	4	6	6
0	27	5	3	5	4	5	5	4	5	5	3	2	3	5	3	3	2	6	4	4	3	5	3	3	3	5	3	3	4	3	5	5	2	5	4	4	3	2	2	1	4	2	2	4	3	5	5	4	5
0	34	1	3	4	4	7	1	7	5	7	4	1	1	5	4	1	1	7	4	4	1	7	2	5	1	7	1	3	7	7	3	7	1	7	4	7	7	1	4	1	7	1	4	7	1	7	1	2	7
1	37	4	6	5	6	6	3	3	4	3	4	4	2	2	4	5	2	5	3	7	2	4	3	2	3	3	3	6	3	5	2	7	2	7	6	6	2	1	6	1	2	3	3	5	2	7	5	3	6
0	48	2	6	4	4	6	2	6	6	4	5	2	1	4	6	3	2	6	2	5	2	7	2	1	2	2	2	5	2	2	6	7	1	7	6	6	2	1	5	1	2	1	5	2	1	7	6	6	5
0	53	2	1	1	2	4	4	4	7	5	3	3	1	1	3	2	1	4	2	7	2	2	2	2	1	1	1	4	1	5	4	7	1	4	2	5	2	1	4	1	1	1	1	4	1	6	7	2	6
1	36	5	4	1	2	5	4	5	6	4	6	5	2	4	4	7	4	7	6	6	5	3	3	5	6	5	5	6	6	3	3	4	5	5	4	6	3	2	4	1	1	1	4	5	1	5	5	5	5
0	52	3	6	5	6	6	2	6	6	3	5	4	2	5	5	2	2	6	2	6	2	6	5	2	2	2	2	6	2	2	5	6	2	6	5	6	2	1	4	2	2	2	5	4	2	5	6	5	5
0	45	4	6	6	2	7	3	5	3	6	7	4	2	7	5	7	5	7	3	6	6	5	2	2	4	7	2	6	2	6	7	7	7	6	5	6	6	2	6	6	3	2	6	6	6	5	5	5	6
0	38	1	6	5	3	6	2	6	5	5	5	3	3	5	6	2	3	4	2	6	1	3	1	1	3	1	2	5	5	3	4	6	1	7	5	7	1	1	6	2	1	1	6	4	2	4	6	6	3
0	51	7	5	7	7	7	4	6	4	4	5	3	2	2	5	2	6	6	4	4	6	5	6	2	4	3	4	5	6	4	6	7	2	6	5	2	7	4	4	1	2	2	4	4	7	3	6	4	6
0	24	4	6	6	3	6	3	5	5	5	6	6	3	4	5	3	3	5	3	7	2	6	5	2	2	4	3	5	3	5	4	6	2	6	5	5	2	2	4	2	2	3	5	4	2	6	5	5	7
0	46	4	6	1	5	5	5	6	6	4	6	5	3	7	6	7	3	6	5	7	5	5	6	2	3	1	3	7	5	4	6	5	3	6	7	7	4	5	6	6	1	5	5	6	4	6	5	7	7
1	36	5	2	1	1	6	5	5	3	4	4	2	3	1	2	2	3	1	7	6	2	3	4	5	2	5	4	3	5	4	4	7	1	2	5	6	2	1	4	3	2	2	4	2	1	2	7	5	5
0	51	2	5	5	2	4	3	4	6	5	3	3	2	2	4	4	2	6	4	6	3	4	3	6	4	5	3	4	3	6	6	6	5	6	4	5	4	2	4	1	3	2	4	2	3	6	5	5	6
0	39	2	6	7	7	7	5	5	3	6	1	6	5	7	6	6	6	7	2	3	1	7	7	1	7	7	5	6	1	5	5	7	2	7	6	3	1	3	6	5	1	2	5	7	6	7	7	7	7
0	48	4	5	6	7	7	5	5	6	7	5	5	6	6	6	7	7	6	6	4	7	7	6	1	7	7	6	5	7	6	6	7	7	7	5	6	7	4	4	6	6	4	4	7	6	7	7	4	4
0	42	2	6	6	2	6	2	5	6	4	5	3	2	6	5	2	2	5	2	6	2	5	5	2	2	4	2	6	3	3	6	6	2	6	5	6	3	2	5	2	4	2	5	3	2	6	5	6	5
1	44	6	6	6	5	4	6	2	4	6	6	6	6	6	3	3	6	6	6	5	5	7	4	2	6	5	6	4	5	5	6	6	5	6	3	4	5	4	4	2	4	4	3	4	5	4	4	5	5
1	70	4	6	1	2	6	6	2	6	5	6	5	2	2	2	6	2	6	6	6	6	4	4	6	5	5	2	2	2	6	6	6	2	6	2	7	6	2	6	2	2	2	2	6	2	6	6	6	6
0	24	3	5	2	2	5	2	7	7	2	5	2	2	2	4	2	2	3	2	6	4	3	2	5	2	2	2	5	2	2	6	7	1	3	5	7	4	3	7	2	2	2	5	2	2	5	5	5	4
1	42	4	5	6	4	5	3	6	6	5	6	3	5	3	4	5	3	5	3	5	5	6	5	3	4	4	5	6	5	4	5	6	6	3	5	5	6	3	6	5	5	3	4	4	5	5	5	6	5
0	32	3	5	5	6	6	2	4	4	6	4	3	5	5	5	6	2	5	2	6	3	2	2	5	5	2	2	4	2	5	5	7	2	5	5	6	2	2	5	1	1	1	5	4	2	6	5	4	6
0	57	5	5	6	5	6	4	5	5	6	4	6	3	3	3	2	2	5	3	5	2	5	6	2	2	6	2	5	2	3	5	7	2	7	5	6	4	2	5	1	4	2	6	6	2	6	6	6	7
1	19	4	4	5	2	3	4	2	4	4	1	4	1	1	1	2	4	5	2	2	4	2	2	4	2	1	2	2	7	5	3	7	4	2	2	5	4	2	2	1	5	3	1	2	2	2	2	2	4
0	39	2	7	5	5	7	1	4	5	5	7	2	1	7	6	2	4	7	1	6	1	7	5	1	5	5	2	6	2	2	6	6	1	7	4	5	2	1	7	1	1	1	7	4	6	7	5	7	7
0	21	4	6	5	6	5	5	6	4	4	5	2	2	6	5	6	4	7	6	5	5	7	6	4	3	3	4	6	5	3	6	5	3	7	5	6	4	4	5	2	2	3	4	5	5	4	5	7	7
0	24	3	3	4	6	7	3	4	3	5	4	4	4	6	3	1	3	6	3	5	3	7	7	4	4	3	4	4	6	5	5	5	2	7	4	3	3	3	4	2	5	3	2	5	3	6	6	4	6
1	43	2	6	5	2	5	2	5	6	7	6	2	2	2	6	6	2	6	2	6	5	2	2	2	1	1	1	6	5	1	4	7	1	7	6	6	4	1	6	1	1	1	4	1	1	6	6	6	6
1	72	2	5	6	2	6	6	6	6	2	4	2	2	2	2	2	2	2	2	6	2	2	2	2	2	6	2	6	2	2	4	7	2	6	6	6	2	2	5	1	6	2	5	2	2	6	6	5	6
0	38	7	4	5	7	6	6	2	4	3	4	5	4	7	4	7	6	6	3	6	7	7	7	1	4	4	4	4	7	5	1	7	4	6	4	4	7	2	4	1	4	4	4	6	3	7	5	4	6
0	60	3	3	1	1	4	3	4	6	5	6	5	4	1	4	5	3	5	4	5	5	4	5	2	2	2	3	4	4	4	1	6	3	5	4	5	4	5	5	5	3	3	4	4	3	6	2	4	3
0	31	2	6	6	5	6	3	6	6	4	7	2	2	5	6	5	5	7	2	7	5	4	2	1	2	4	1	7	3	2	7	7	2	6	6	7	5	1	7	1	2	6	6	2	2	6	6	7	6
0	50	4	5	4	3	5	4	5	5	5	4	4	4	5	6	4	3	6	3	2	6	6	4	4	3	5	3	4	4	3	6	5	4	5	3	5	5	4	5	3	4	3	5	3	3	5	5	6	4
0	37	3	5	5	3	4	3	4	5	5	4	2	2	2	4	2	3	4	3	5	2	3	2	1	1	1	2	5	4	5	6	7	1	4	5	5	2	1	4	1	1	2	4	3	1	7	7	5	6
0	54	3	5	6	2	5	2	7	6	4	2	3	4	3	4	2	5	7	2	7	4	4	3	2	2	2	2	3	4	3	2	6	2	4	4	5	3	2	3	1	2	3	4	2	2	5	6	4	2
1	42	3	5	3	4	5	3	5	5	5	5	4	4	2	4	3	3	5	4	5	4	3	3	4	3	3	3	4	4	3	5	5	4	5	5	5	3	3	5	1	3	3	5	4	3	5	5	5	5
1	42	5	4	7	7	7	5	4	7	5	4	4	1	1	5	7	1	7	5	3	5	6	7	5	6	5	5	5	7	6	4	6	5	7	5	7	6	1	4	1	5	1	6	4	3	7	7	4	7
1	42	5	6	7	7	7	3	5	6	5	4	5	2	4	5	5	1	5	5	5	1	6	4	1	4	1	1	6	1	6	6	7	1	7	5	7	4	1	6	1	1	3	5	4	1	5	7	5	6
0	54	6	1	6	6	6	6	1	4	5	4	6	6	4	1	5	4	6	5	6	6	6	5	6	6	6	5	1	6	5	3	6	6	5	4	4	6	5	1	6	6	1	1	5	5	6	4	1	6
1	56	5	3	2	2	5	3	5	5	6	5	3	2	6	4	5	2	6	3	5	2	6	3	2	2	2	2	3	3	3	4	6	1	6	4	5	2	3	4	3	1	2	3	5	1	3	4	4	5
1	53	4	6	6	4	6	3	4	6	5	5	3	3	4	4	4	3	5	3	7	6	5	2	2	3	4	2	6	4	3	7	7	2	6	5	5	5	2	4	2	4	3	5	5	2	5	5	5	6
0	18	6	6	7	7	5	2	5	6	3	4	4	2	7	5	7	1	7	1	7	2	6	6	3	3	2	2	6	5	7	6	7	2	7	2	6	2	1	4	1	5	2	4	2	2	6	4	5	3
0	42	2	6	6	6	7	3	6	6	5	6	2	3	6	5	6	2	6	2	6	2	6	4	2	6	1	2	6	3	2	6	7	1	6	6	5	2	2	4	2	2	2	6	2	1	6	6	5	6
0	60	4	6	2	6	7	1	6	7	7	7	2	1	7	6	4	4	7	1	7	3	2	4	2	4	3	4	7	5	2	7	7	4	7	7	5	2	1	7	4	2	1	7	6	4	6	4	7	7
0	20	4	3	6	3	6	2	6	4	5	3	5	1	5	3	5	2	5	3	3	5	2	4	2	6	2	6	3	2	5	3	5	3	5	3	5	2	5	3	5	2	6	2	4	2	6	3	4	5
0	41	4	4	1	4	7	2	7	6	1	1	1	2	4	2	7	1	7	2	7	1	1	3	1	1	2	2	3	1	7	7	7	1	2	3	6	1	1	6	4	7	3	1	2	1	7	6	1	4
0	25	3	5	5	5	7	4	5	6	5	3	2	3	7	4	4	1	2	4	7	2	7	7	3	3	4	3	4	5	6	6	7	1	7	6	7	4	1	4	1	5	1	4	6	1	7	5	4	6
1	49	7	5	6	7	7	5	3	6	6	6	6	5	5	5	5	3	6	3	7	3	7	5	3	3	2	3	5	6	6	6	6	2	6	4	6	2	2	5	2	3	2	3	5	2	6	6	6	6
0	37	5	5	3	6	6	4	4	5	6	5	4	2	6	4	5	2	4	6	6	4	6	4	5	5	5	5	5	6	7	4	6	5	7	2	5	6	4	5	7	5	4	4	6	4	5	6	4	6
0	39	6	4	7	5	6	6	4	5	6	6	6	5	5	3	5	5	6	6	3	3	6	5	2	5	4	6	4	6	4	4	7	4	6	4	4	4	4	3	4	6	4	4	5	6	4	6	4	4
0	52	7	3	4	6	6	6	5	4	4	5	5	5	6	2	7	7	7	6	6	5	5	6	1	6	1	4	5	7	5	5	7	5	5	6	6	7	7	4	7	7	7	5	4	4	5	5	6	6
0	53	5	4	4	2	2	3	2	3	4	2	3	2	3	3	3	2	2	5	3	4	3	2	2	2	2	2	3	2	4	2	3	2	3	3	2	1	5	3	3	3	2	3	2	2	3	2	2	2
0	53	5	4	4	2	2	3	2	3	4	2	3	2	3	3	3	2	2	5	3	4	3	2	2	2	2	2	3	2	4	2	3	2	3	3	2	1	5	3	3	3	2	3	2	2	3	2	2	2
1	45	3	5	6	5	5	3	6	6	6	5	3	3	5	4	6	6	5	6	6	6	6	3	3	3	3	3	5	4	5	6	5	6	6	6	6	5	4	6	2	6	3	6	6	5	6	6	5	6
0	55	3	3	1	4	7	6	7	6	7	5	5	5	7	6	7	6	6	6	7	6	6	6	6	5	6	6	5	7	7	7	7	7	6	6	7	5	4	6	6	3	6	6	6	5	6	6	6	4
0	56	5	5	6	5	6	5	5	5	4	4	4	2	3	4	2	1	4	4	4	1	3	3	3	1	1	2	4	1	2	5	6	1	4	4	6	1	2	4	1	1	1	3	1	1	5	1	4	4
1	51	5	4	6	5	6	4	4	5	4	5	4	3	1	3	3	3	6	4	2	4	5	5	6	5	3	6	3	4	4	3	7	2	6	4	5	7	3	3	4	3	4	4	5	2	5	4	3	7
0	55	7	5	5	4	6	5	3	7	7	7	2	1	5	6	7	1	6	1	7	1	5	1	5	4	1	2	6	1	2	6	7	1	7	6	7	1	1	6	1	2	1	6	1	1	6	6	6	7
0	43	5	5	6	7	7	5	4	5	6	3	6	6	5	3	5	5	5	6	3	6	6	5	5	5	5	5	3	7	6	5	7	7	5	4	5	6	2	2	4	6	4	4	6	3	6	5	4	4
0	47	5	5	5	4	7	6	4	6	6	4	3	2	2	2	7	2	7	4	6	2	5	3	1	1	6	2	5	3	3	4	7	1	7	6	6	1	2	4	2	2	2	4	4	2	7	6	5	6
1	30	5	5	6	3	5	3	6	6	4	5	4	5	2	4	3	4	6	4	4	2	5	3	3	4	2	3	3	3	2	6	6	2	5	5	5	2	5	5	2	2	2	5	4	2	5	5	6	5
0	56	4	6	5	3	4	3	5	6	5	6	4	2	4	5	6	2	6	4	5	6	5	4	5	5	2	4	6	5	3	6	6	5	6	4	6	6	3	5	2	5	3	5	3	3	6	4	6	5
0	38	3	6	4	4	5	3	5	6	4	4	4	3	2	4	6	2	3	2	6	3	6	3	3	5	1	3	5	2	2	6	6	2	6	6	5	4	3	4	2	2	4	5	6	2	6	3	5	6
0	40	3	3	4	2	2	3	4	3	2	3	2	2	1	5	2	1	7	3	4	3	2	1	1	3	1	3	6	5	3	6	5	2	4	5	6	5	3	3	7	1	3	5	5	1	7	7	3	5
0	42	5	4	6	4	6	4	6	7	2	6	2	1	2	4	3	2	6	4	5	2	6	4	2	1	6	4	5	5	5	6	6	1	5	7	6	3	2	5	2	2	3	4	2	2	6	5	5	5
0	56	2	6	6	6	7	2	6	6	5	6	2	1	3	5	2	1	6	2	7	1	2	1	2	1	1	1	7	2	1	6	7	1	7	6	6	1	1	6	1	1	2	2	5	1	7	6	6	7
1	50	2	3	6	5	5	5	3	5	5	3	5	4	5	2	2	2	5	5	5	2	4	5	2	3	2	5	2	4	5	3	7	2	6	4	5	3	2	2	3	2	2	2	5	3	6	5	3	6
0	55	4	4	7	2	6	4	3	5	7	3	7	3	7	2	1	2	7	4	1	6	7	2	2	4	1	2	2	7	3	7	7	1	6	6	5	2	1	3	1	6	2	3	2	2	4	2	5	5
0	43	4	4	4	7	7	2	6	2	5	5	4	2	1	5	6	2	6	2	4	6	6	4	5	2	2	6	4	6	4	6	7	3	6	4	6	6	1	4	1	4	1	2	2	2	6	4	3	6
0	55	6	5	6	7	6	5	5	7	5	6	2	2	5	5	4	2	5	2	6	2	4	2	4	2	2	2	5	5	5	6	7	1	6	5	6	3	1	5	2	4	2	4	2	1	6	6	6	7
0	48	7	6	2	3	7	4	7	7	6	6	7	2	1	2	1	1	7	5	7	1	7	7	1	1	6	1	2	6	3	7	7	1	7	6	7	1	1	6	1	1	1	1	4	1	7	4	5	7
0	53	6	6	5	7	7	2	6	6	6	6	7	2	5	5	2	2	6	2	7	2	7	7	1	5	1	3	6	6	4	6	7	4	7	5	6	4	2	6	4	4	3	5	6	2	7	7	6	7
1	35	3	7	4	2	7	1	7	5	7	7	1	1	1	7	7	1	7	2	7	5	5	1	1	6	1	1	5	2	2	7	7	4	6	4	7	3	1	7	1	1	1	5	4	1	6	7	7	1
0	46	3	4	6	6	6	3	3	5	6	5	5	6	6	5	6	4	5	5	6	4	6	6	5	2	6	4	5	6	6	5	6	4	6	6	6	5	4	4	2	2	4	4	7	4	6	4	4	5
0	52	2	4	3	4	6	4	4	5	5	5	5	4	3	3	6	4	6	6	4	5	5	6	2	4	5	5	6	4	4	5	6	2	4	4	6	4	4	4	4	2	4	3	4	2	5	6	4	4
0	52	5	5	7	5	7	4	7	7	7	5	3	3	3	3	7	2	4	3	6	2	7	6	2	2	4	1	4	2	6	3	5	2	7	6	7	2	4	2	3	2	1	3	2	1	6	7	2	4
0	53	4	5	5	5	5	2	5	6	5	5	3	4	3	5	6	2	6	2	6	5	6	6	6	5	5	3	6	4	2	6	6	4	5	5	6	4	2	6	3	3	2	6	2	2	6	5	6	5
0	51	2	7	6	4	6	2	5	5	4	5	6	3	7	6	6	6	7	2	7	2	7	2	4	6	6	2	7	2	2	7	7	3	7	7	7	5	1	7	1	2	1	7	7	5	7	5	7	7
0	39	6	2	7	4	5	6	2	6	5	2	5	2	5	2	7	1	4	2	5	1	7	7	6	6	1	6	2	2	6	5	7	1	4	5	6	1	3	2	3	2	6	2	4	1	5	6	2	6
1	42	4	5	7	4	4	4	4	6	5	5	4	2	1	4	4	2	6	2	4	2	2	4	1	1	4	2	4	2	6	4	7	2	7	4	3	2	2	4	1	1	6	4	3	1	4	4	4	6
0	43	4	5	2	4	3	5	4	3	6	4	5	4	4	2	6	6	6	4	3	5	2	4	4	3	4	4	6	6	4	5	6	5	5	5	3	6	3	4	2	4	5	4	5	5	5	4	4	5
0	48	5	4	6	4	5	3	3	6	4	4	3	2	3	3	2	1	4	4	3	3	3	3	5	4	5	3	5	4	5	4	6	4	5	5	6	5	3	4	1	5	4	4	5	3	5	3	4	4
0	45	6	4	6	5	7	6	4	5	7	5	7	7	6	4	3	6	6	6	5	5	6	6	6	6	6	6	5	5	6	5	7	5	5	5	5	7	5	4	4	4	5	5	6	5	6	7	5	7
0	53	2	6	4	2	6	2	6	5	6	5	3	2	1	5	1	2	6	3	7	1	6	2	3	3	1	2	4	2	2	2	7	2	7	4	5	2	1	3	1	1	2	6	3	2	7	6	6	5
0	46	4	5	6	5	6	7	6	7	6	6	4	3	5	5	2	3	6	6	7	1	6	6	2	2	2	3	6	5	3	6	7	2	7	6	7	1	1	6	2	4	2	6	6	2	7	7	6	7
0	28	4	6	6	6	6	2	2	4	3	3	4	4	6	5	3	6	4	3	6	7	5	4	1	5	2	4	5	4	4	6	5	6	6	5	6	6	2	3	3	1	4	4	5	5	6	6	5	6
0	23	5	3	4	6	6	5	5	5	4	3	4	4	2	4	2	3	6	3	6	3	4	6	2	4	3	5	4	6	7	5	7	3	7	4	4	2	2	3	2	3	2	4	4	2	6	5	4	6
0	20	3	6	7	7	7	2	6	5	2	1	2	2	7	7	2	2	7	2	7	1	6	7	4	5	7	2	6	2	4	7	7	1	7	4	7	1	2	7	2	7	2	7	7	2	4	7	7	7
0	25	5	6	7	6	7	4	6	5	6	4	6	5	7	3	5	6	6	6	7	3	7	7	2	3	2	4	4	4	4	4	6	4	6	4	4	4	1	3	4	5	3	3	1	4	7	5	4	5
0	20	5	4	5	6	6	4	5	6	6	5	6	5	4	5	3	3	5	4	5	6	6	6	3	3	4	5	4	6	3	4	7	4	6	4	4	6	2	4	2	7	2	3	4	4	6	3	4	6
0	37	3	5	3	3	5	3	2	5	5	5	4	2	4	4	3	2	5	3	5	4	5	3	5	2	4	2	5	5	2	6	6	2	5	5	5	4	2	5	2	2	2	5	4	3	5	5	5	4
0	29	6	6	6	7	7	3	5	4	5	3	4	5	6	2	2	1	5	3	7	2	7	6	2	3	2	2	4	5	4	6	7	2	7	6	5	2	2	5	2	2	1	2	5	2	7	6	6	6
0	20	4	6	7	6	6	3	7	4	7	5	5	7	6	5	1	4	7	5	7	6	7	6	4	3	4	6	6	6	4	7	7	7	7	7	7	3	2	6	7	5	4	5	7	6	5	5	5	7
0	19	7	4	4	7	7	7	6	4	6	3	6	4	7	3	7	5	7	7	7	3	7	6	2	7	4	4	3	5	6	5	7	4	5	3	6	3	1	1	1	7	4	1	4	1	6	6	4	5
0	56	1	6	6	4	6	1	5	7	6	5	3	1	5	6	3	1	6	1	7	4	1	1	1	2	1	4	7	5	1	1	6	1	1	5	7	3	1	7	1	1	1	6	1	1	7	1	6	5
0	42	2	6	7	3	6	2	6	6	2	7	1	6	3	2	6	2	6	2	7	2	5	2	2	6	6	2	6	2	3	6	6	2	6	6	7	2	1	6	2	2	2	6	6	2	6	6	6	6
0	20	4	5	7	6	7	2	5	2	4	5	4	5	2	3	3	6	6	3	7	3	7	4	4	2	1	3	4	7	6	3	7	6	6	5	4	5	1	5	1	5	2	3	5	6	2	5	5	4
0	20	5	3	5	4	6	4	3	2	4	3	5	6	6	3	7	6	6	3	7	7	5	4	2	5	4	5	4	6	5	4	5	6	5	4	5	6	3	4	3	4	2	4	4	5	6	4	4	5
0	20	5	6	4	5	7	4	6	6	7	6	4	3	2	4	2	3	6	5	7	4	5	5	2	4	4	5	5	6	6	4	7	4	6	5	7	4	4	5	1	1	3	4	2	4	6	5	5	7
0	19	5	7	3	7	7	2	4	1	6	5	4	7	6	7	6	5	6	6	7	7	6	2	2	6	2	5	6	6	5	5	7	6	7	6	4	6	5	5	4	7	2	6	2	6	6	6	6	7
1	20	4	5	6	6	6	3	4	3	6	5	5	4	3	3	4	5	7	3	7	2	3	7	2	2	6	6	6	6	5	5	6	4	7	5	5	2	1	5	6	7	2	3	5	5	6	5	5	6
0	21	5	5	7	3	6	2	3	2	6	4	2	2	7	6	1	2	7	3	3	6	7	6	6	1	1	2	2	7	5	2	7	6	6	5	2	6	1	5	1	6	2	2	6	6	6	5	2	6
0	18	4	5	7	6	5	4	6	6	6	4	4	6	7	6	3	4	7	5	7	4	7	7	5	6	3	6	7	5	6	7	7	3	7	6	6	3	6	5	5	4	5	4	7	4	6	7	6	7
0	20	7	5	7	7	7	3	5	5	7	7	7	4	6	4	6	3	7	5	3	6	6	5	6	4	2	4	4	6	4	5	6	4	7	5	5	5	2	4	3	5	4	4	5	2	5	5	4	6
0	19	5	5	6	5	6	3	5	4	3	4	3	6	7	4	2	4	6	3	6	2	6	4	4	4	1	4	4	6	3	2	7	2	7	5	6	2	2	5	4	2	3	4	5	2	6	6	5	7
0	25	4	5	2	6	7	3	5	7	7	5	2	1	2	5	3	2	5	4	7	1	6	6	2	1	1	2	6	2	7	6	7	3	7	6	7	2	1	5	1	1	1	4	2	1	7	6	5	3
0	20	4	6	1	7	7	1	6	7	5	7	2	1	7	3	1	1	2	3	7	1	4	1	1	5	1	1	3	2	1	6	7	1	1	6	7	1	1	6	1	1	1	5	5	4	7	7	7	7
0	18	4	5	4	6	6	4	6	5	7	3	6	4	4	3	6	4	5	3	6	5	5	7	4	4	4	5	5	5	5	4	6	5	6	4	4	7	4	5	5	6	3	4	5	5	6	5	4	6
0	18	5	3	7	6	2	4	5	6	4	6	7	1	2	1	1	1	7	6	3	3	4	5	6	3	1	2	2	7	7	2	7	5	5	2	5	5	2	2	2	1	7	2	5	2	7	2	2	5
0	45	3	4	5	4	5	4	5	4	4	4	3	4	4	4	3	3	4	4	5	5	4	3	3	4	2	3	4	3	2	6	5	3	5	5	5	5	3	5	3	2	2	4	4	3	5	5	5	5
0	20	3	6	5	6	6	3	4	3	4	5	5	6	6	4	3	6	7	3	6	2	6	6	3	5	4	5	5	7	4	6	7	4	6	5	4	2	3	6	1	4	4	5	4	4	6	4	5	7
0	19	4	6	5	5	5	4	3	4	5	5	4	4	4	4	4	3	5	3	6	4	4	3	2	3	4	3	3	4	5	4	5	3	5	5	4	4	3	4	3	5	3	3	5	4	4	4	3	5
0	20	5	5	2	7	6	2	5	2	3	4	6	7	7	1	6	7	7	7	4	7	7	6	3	7	5	6	4	7	5	4	7	6	7	5	3	6	1	5	6	7	4	4	5	5	7	6	5	6
1	21	2	7	6	6	7	3	7	6	4	7	2	2	4	7	6	1	7	2	7	2	7	6	1	2	2	1	7	3	4	7	7	2	7	7	7	2	1	7	1	2	1	6	2	2	7	7	7	7
0	20	6	4	6	7	6	5	4	5	5	6	4	3	2	4	5	3	5	5	4	5	7	5	3	3	3	4	3	6	5	4	6	4	5	4	3	4	3	4	2	3	3	3	2	2	4	3	3	6
0	20	2	7	4	7	7	7	7	7	7	7	4	1	7	7	7	2	4	1	7	1	7	7	1	6	1	2	5	7	4	7	7	3	7	2	1	1	1	7	1	1	1	7	6	1	1	2	3	7
0	20	4	5	2	6	6	3	5	4	4	4	6	4	7	4	6	4	5	4	7	5	6	6	4	4	2	4	4	4	4	5	6	3	5	4	5	4	3	4	2	4	3	5	5	4	5	5	4	5
0	19	5	4	7	7	6	5	5	4	7	5	6	7	7	4	2	5	6	5	5	4	6	5	5	3	6	6	5	7	6	5	7	3	6	3	3	4	2	4	4	5	4	3	7	2	5	7	5	6
0	21	5	4	3	6	7	4	5	4	4	4	3	4	4	3	4	2	5	4	7	2	5	6	2	2	2	4	3	4	5	4	7	2	7	4	5	3	2	3	2	2	2	3	5	2	6	7	3	7
0	21	4	5	3	6	5	2	6	3	2	6	2	5	4	5	2	4	6	2	6	5	6	3	2	4	2	3	6	6	2	6	6	6	2	2	2	5	2	5	1	4	2	4	6	6	4	5	5	2
0	20	3	4	6	4	5	4	3	4	5	3	5	4	5	4	4	5	5	4	4	3	6	4	2	5	1	4	4	5	5	4	6	5	4	4	3	5	4	4	4	4	4	4	5	4	3	4	4	5
0	22	4	6	2	7	7	4	3	5	5	6	6	4	6	3	2	5	7	4	6	4	6	3	2	2	3	5	5	3	6	5	7	5	7	6	6	7	3	6	2	4	2	5	6	3	3	7	6	6
0	20	5	2	2	4	4	4	5	6	6	5	5	3	7	3	3	3	5	5	5	3	6	6	5	3	4	5	5	5	5	3	6	4	5	5	5	5	4	4	2	4	5	4	6	4	5	5	4	6
0	19	7	3	7	7	5	4	2	3	6	2	4	7	7	1	2	6	7	5	6	5	7	5	2	4	4	4	3	3	3	5	7	5	4	3	3	3	2	3	6	5	5	3	7	4	4	5	4	6
1	25	4	6	3	5	7	5	2	6	3	4	4	2	7	3	3	4	5	5	5	5	5	5	4	3	3	4	3	5	4	5	4	5	4	4	7	4	2	3	5	5	4	3	6	4	6	5	2	5
0	19	3	5	6	3	3	2	4	5	6	4	5	2	2	5	6	5	6	3	5	5	4	3	5	5	2	4	5	6	5	6	7	6	3	6	5	6	3	3	2	5	3	3	6	5	4	5	5	7
0	21	2	4	2	4	6	2	2	5	6	3	5	2	7	4	7	4	7	4	6	5	4	4	2	2	2	2	6	5	5	5	7	6	6	5	6	6	2	3	2	5	2	4	6	3	6	2	5	6
0	21	4	5	4	2	6	4	4	6	4	5	4	2	6	4	2	2	7	4	4	2	4	2	2	2	1	3	4	2	5	4	7	3	4	4	6	3	1	4	4	2	2	4	4	2	6	5	4	6
0	20	5	6	6	6	6	6	6	4	5	6	2	6	6	6	6	6	6	5	6	4	4	6	5	4	5	5	5	5	5	4	4	4	4	6	6	6	6	6	4	1	4	4	4	4	6	6	5	5
0	21	3	6	6	4	7	2	7	4	5	6	5	3	3	6	7	4	7	2	6	6	5	1	6	5	5	3	6	6	2	6	7	4	6	6	6	6	1	6	1	4	2	6	4	2	7	5	6	4
0	21	5	6	4	5	3	4	3	2	4	4	5	7	6	5	5	7	7	5	7	4	7	7	6	4	5	5	6	7	6	7	7	6	7	5	6	4	6	7	4	3	3	6	7	6	6	5	7	5
0	24	6	4	6	7	3	5	4	5	7	3	7	5	5	2	1	6	6	5	5	7	6	7	6	7	6	6	4	7	5	4	7	7	7	3	4	7	5	3	7	7	7	3	6	7	7	7	4	4
0	21	7	5	5	6	7	3	5	4	7	5	7	6	4	4	7	2	7	3	5	5	4	4	2	4	1	5	5	2	7	5	7	7	7	3	7	4	1	4	1	4	1	3	7	1	7	7	4	7
0	21	5	6	7	5	6	3	6	6	5	4	3	2	5	4	1	2	5	2	6	4	6	2	1	2	2	2	6	4	3	6	7	2	7	5	7	3	2	5	1	3	2	5	6	1	6	6	5	6
0	20	5	4	4	5	6	4	4	3	7	5	5	5	4	3	4	4	5	4	5	3	5	4	1	2	3	5	5	6	5	6	5	2	5	2	5	2	4	5	2	2	2	3	4	1	5	5	6	3
0	24	2	7	1	7	7	1	7	1	4	5	2	7	6	6	4	6	4	1	6	7	7	7	2	5	1	4	7	7	4	7	7	7	1	1	4	7	1	7	1	5	1	7	4	4	7	7	7	5
0	21	4	5	2	6	5	4	5	6	6	3	6	2	4	3	6	4	6	6	5	6	7	6	2	4	3	5	4	5	6	4	5	6	7	6	7	6	4	4	4	6	4	5	3	4	6	5	5	6
0	19	2	7	7	7	7	2	6	7	7	7	2	1	7	7	2	2	7	1	7	2	7	2	1	4	1	1	7	3	1	7	7	1	7	7	7	2	1	7	1	7	1	7	7	2	7	5	7	7
0	20	2	6	6	6	7	4	5	5	2	5	7	5	7	3	5	2	5	2	7	1	7	7	1	4	5	3	5	2	7	4	7	5	7	5	7	3	1	6	1	4	2	3	5	1	7	7	5	7
0	20	4	5	6	4	3	5	6	3	4	2	3	4	4	4	6	5	5	4	5	4	5	3	5	4	2	3	5	5	3	2	7	5	5	4	2	4	5	4	2	6	3	4	3	4	3	6	3	3
0	22	3	5	2	3	4	2	3	3	5	5	4	4	2	5	5	2	5	2	6	2	4	6	2	1	5	4	5	6	6	6	6	3	6	6	5	2	1	6	1	4	1	4	5	2	6	5	5	5
0	21	5	6	4	5	5	4	6	6	5	6	5	5	6	3	5	5	6	3	5	6	6	4	3	4	4	5	5	5	5	7	7	6	6	5	6	6	4	5	2	2	4	5	4	1	6	6	6	5
0	20	7	7	7	7	7	4	6	2	5	3	4	7	7	5	6	5	5	3	7	7	6	6	6	5	6	6	6	5	5	5	4	4	3	7	7	7	7	6	1	6	6	5	6	7	6	7	7	5
0	22	4	5	5	4	5	3	4	4	4	4	3	3	4	4	5	3	5	4	6	2	5	3	2	2	2	3	5	3	4	5	6	2	6	4	5	2	2	4	1	3	3	4	2	2	5	6	5	5
0	46	2	6	5	2	5	3	5	6	5	6	3	1	1	6	3	1	3	2	4	1	1	2	4	1	4	1	6	1	2	5	5	1	4	6	6	4	2	4	1	1	1	6	1	1	6	7	6	4
0	21	5	5	6	3	7	3	5	2	7	3	6	6	3	3	3	5	7	3	6	7	6	7	2	4	5	3	5	7	6	6	7	6	7	5	6	7	2	5	2	6	3	3	6	6	7	7	5	7
0	19	4	5	6	5	5	3	3	4	5	3	6	5	7	3	7	2	5	2	6	6	6	3	6	3	2	3	4	5	6	3	7	6	6	5	6	6	3	5	2	5	5	4	3	2	6	3	3	6
0	22	4	4	5	6	6	4	5	2	4	3	6	6	5	4	4	5	7	4	5	5	5	5	4	4	5	5	4	5	5	4	6	6	5	4	3	5	4	4	5	5	4	4	3	5	3	3	4	4
0	19	4	6	5	5	6	3	5	6	4	3	3	2	2	4	6	5	6	3	5	2	5	4	5	5	2	3	5	5	3	4	6	1	6	5	5	2	3	5	2	6	3	5	5	2	5	5	4	6
0	19	4	4	6	5	6	3	4	6	3	5	4	5	6	3	7	3	6	3	7	3	5	4	2	4	2	3	4	3	6	3	6	3	5	4	6	3	3	3	1	2	2	1	4	2	6	4	4	5
0	20	5	4	3	7	5	3	2	5	5	3	6	4	5	4	2	3	5	4	4	3	4	4	4	3	2	4	3	5	6	3	6	3	7	3	3	2	2	3	3	4	2	2	5	2	5	4	3	3
0	30	5	5	5	5	6	4	3	5	4	5	4	2	2	3	4	2	5	4	6	2	4	3	2	2	2	2	3	2	4	5	6	2	6	3	6	2	2	3	2	3	2	2	6	2	6	6	4	4
0	20	5	3	7	6	7	6	3	4	5	3	4	5	5	3	7	4	4	5	4	6	6	6	5	6	4	4	3	7	6	5	5	6	5	3	5	6	4	2	5	5	5	3	5	6	5	5	4	5
0	22	7	5	7	7	7	4	4	3	7	4	6	7	7	1	6	7	6	5	4	6	7	6	6	4	5	6	6	6	5	3	7	6	5	4	3	6	6	6	2	6	5	5	7	6	5	3	4	5
0	22	4	6	3	6	7	2	6	7	6	6	5	2	7	5	7	2	7	2	7	4	4	6	3	2	2	2	6	6	6	6	7	2	6	6	6	6	2	6	1	5	2	5	2	1	7	7	6	6
0	20	6	5	2	6	7	2	6	4	5	6	6	4	3	3	7	1	7	2	7	3	4	4	5	2	3	5	4	6	4	2	4	3	6	5	6	3	4	5	2	4	2	6	4	2	6	6	6	5
0	23	3	5	5	4	7	2	5	3	3	4	3	5	4	2	3	3	6	3	6	2	5	6	1	2	2	3	5	3	3	5	7	2	5	5	5	2	1	5	2	2	2	3	5	3	6	7	5	5
0	21	4	2	3	5	6	2	6	4	5	5	5	3	3	6	6	2	6	2	6	5	4	2	1	3	2	5	6	5	4	7	6	5	5	6	7	5	2	7	1	2	2	5	6	4	6	6	6	6
0	21	2	4	7	3	4	2	3	4	4	7	1	3	4	4	7	2	6	2	6	2	5	5	4	2	1	4	4	4	3	7	7	1	6	6	4	2	2	6	6	2	4	3	7	1	6	6	5	5
0	28	3	5	6	4	6	3	6	6	5	6	4	5	6	6	5	4	7	6	7	2	6	5	6	3	4	3	4	5	6	7	7	1	6	5	6	1	4	5	1	4	2	6	5	3	7	6	7	7
0	20	7	5	6	7	7	2	4	5	4	5	3	5	6	5	7	6	7	5	7	2	7	7	1	1	1	4	4	5	4	1	7	3	7	6	5	1	1	6	1	6	1	3	1	2	7	7	6	5
0	21	5	3	4	6	5	3	3	2	4	4	5	5	3	3	5	2	3	4	6	2	4	5	2	1	2	3	4	2	2	4	7	2	5	4	5	2	2	4	1	2	2	3	2	3	6	6	4	6
0	22	4	6	5	5	5	4	5	4	5	6	4	5	3	4	6	5	7	3	6	7	5	4	2	4	4	4	5	6	3	6	7	5	6	3	5	6	3	6	4	4	2	4	3	5	5	6	5	3
0	22	6	4	6	5	6	5	5	3	6	5	6	6	5	3	6	5	6	5	6	4	6	6	3	3	5	5	3	6	6	3	6	3	6	4	5	5	3	4	6	3	3	2	3	4	5	6	4	5
0	22	6	4	6	5	6	5	5	3	6	5	6	6	5	3	6	5	6	5	6	4	6	6	3	3	5	5	3	6	6	3	6	3	6	4	5	5	3	4	6	3	3	2	3	4	5	6	4	5
0	24	2	2	6	7	7	5	2	1	4	4	4	6	4	2	3	6	6	7	7	2	4	4	2	6	1	1	4	4	7	3	7	2	6	5	6	5	1	1	2	5	1	1	6	6	7	6	1	5
0	20	2	5	1	4	6	2	7	6	5	5	2	2	6	6	6	1	4	1	7	1	6	4	2	2	4	2	6	2	4	7	5	1	7	6	6	1	1	6	1	1	1	6	4	1	7	6	6	6
0	21	4	6	4	4	6	2	5	5	5	4	3	2	3	6	3	2	4	2	5	1	4	2	2	2	2	2	4	2	1	6	7	1	5	5	6	1	1	5	1	1	1	4	1	1	6	5	5	4
0	23	3	5	5	5	6	5	6	2	6	5	6	6	1	6	7	4	7	6	7	5	6	5	1	2	2	4	3	5	7	4	6	6	6	6	7	4	1	3	1	2	2	1	6	4	6	5	2	6
0	20	7	5	4	6	6	3	5	4	6	5	6	4	6	4	2	3	6	3	6	3	6	5	4	3	3	4	5	5	6	7	7	2	7	6	6	2	3	5	2	6	3	4	6	3	6	6	5	6
0	23	4	5	5	5	2	2	2	5	6	4	5	5	5	2	5	4	3	5	6	4	5	4	5	3	3	3	4	5	5	4	5	3	5	3	3	5	2	2	1	4	5	2	5	2	5	2	4	5
0	20	2	4	3	3	4	4	5	4	4	3	4	4	5	4	5	2	4	3	5	2	3	2	1	4	2	3	3	4	4	4	5	2	5	3	5	2	2	3	3	3	2	3	5	2	6	4	3	4
0	21	4	5	2	4	7	5	4	3	5	5	5	3	5	2	5	3	6	4	5	3	5	5	2	2	5	4	4	6	3	4	6	3	5	4	5	6	2	3	2	5	2	2	4	3	5	6	3	4
0	21	6	5	5	6	7	6	5	4	5	5	6	4	6	4	4	3	6	4	7	7	6	5	4	3	6	5	5	6	4	6	7	7	6	4	6	7	2	3	4	6	2	4	5	5	5	5	6	6
0	20	3	5	4	4	6	3	4	5	5	3	4	3	5	4	2	3	5	3	6	4	4	5	1	3	3	2	3	2	3	4	7	3	5	4	5	4	2	4	2	4	2	4	4	2	5	5	4	6
0	19	5	5	3	6	7	3	7	7	6	6	3	3	4	4	4	3	7	4	7	3	7	4	3	3	4	3	5	3	3	2	6	4	7	5	6	4	3	4	2	3	3	4	4	3	5	4	6	6
0	20	4	4	3	4	6	4	5	4	6	5	5	6	5	3	3	5	6	4	6	4	5	4	2	4	3	4	4	5	3	5	5	3	5	4	5	4	3	5	4	4	4	3	4	3	5	6	4	7
0	21	4	6	2	6	7	7	2	7	2	6	2	1	1	1	6	1	4	3	7	2	6	7	1	2	2	2	2	2	1	7	7	1	7	6	7	3	1	3	1	1	1	1	4	1	7	7	2	6
0	21	5	6	2	5	6	4	5	6	6	6	5	2	4	4	6	2	6	5	6	3	6	5	4	3	3	4	4	3	4	2	6	5	2	3	6	5	2	4	2	5	2	4	5	4	5	5	6	5
0	21	4	7	6	7	6	2	4	3	5	5	6	3	1	5	6	2	6	2	5	6	4	7	4	5	6	4	5	6	3	5	7	5	7	4	5	6	3	5	1	2	4	3	3	5	7	7	4	6
0	21	4	5	6	7	7	4	7	1	6	2	4	6	7	1	2	6	7	2	7	7	7	4	2	1	1	3	5	6	6	6	7	7	7	4	7	7	2	5	4	4	2	5	2	5	7	7	5	7
0	19	5	5	4	5	7	5	4	5	5	4	5	3	5	4	6	4	5	3	6	3	5	4	2	3	1	4	5	6	4	5	7	3	4	4	5	4	3	4	3	4	4	4	6	3	6	5	5	6
1	25	6	4	4	7	7	5	6	6	6	4	6	5	6	5	6	6	6	5	4	3	6	5	2	4	4	4	3	6	6	4	6	6	6	5	6	4	3	4	6	4	2	4	6	5	6	6	5	5
0	19	4	6	4	5	2	2	6	7	2	6	2	1	2	2	3	1	3	3	6	2	5	5	1	2	3	2	6	2	5	3	7	2	6	5	6	2	2	4	1	2	2	4	1	2	7	7	4	6
0	21	5	5	3	5	6	6	5	4	5	4	5	7	1	2	2	5	7	6	7	2	6	6	6	1	1	7	5	4	7	7	7	5	4	4	6	5	1	4	1	3	1	2	3	5	7	6	4	7
1	20	3	3	4	5	7	2	5	5	6	3	5	6	1	4	3	4	6	4	7	6	3	7	2	7	3	4	5	6	5	4	7	5	7	5	3	7	3	5	3	5	3	5	6	5	5	7	5	6
0	22	1	6	4	4	7	2	6	5	4	5	2	2	7	5	4	2	6	2	7	4	7	3	1	3	2	1	5	5	3	6	6	2	6	6	6	3	1	6	2	2	1	5	4	2	6	6	6	6
0	21	4	4	3	4	5	3	5	5	5	3	3	2	2	4	4	2	6	4	7	5	4	4	4	3	3	3	4	5	6	4	6	4	5	4	5	5	4	5	2	5	3	4	3	3	5	5	4	5
0	20	6	5	5	5	6	5	5	4	6	4	5	6	5	4	3	4	6	5	6	4	6	5	2	3	4	5	4	5	6	5	7	4	7	5	4	5	4	5	3	3	3	4	5	4	5	7	4	6
0	22	3	6	1	6	6	3	5	7	2	4	3	1	3	6	1	1	6	2	6	1	6	5	2	6	4	2	6	2	6	6	6	1	7	6	7	1	2	6	1	4	1	6	5	1	7	7	6	6
0	20	3	5	3	5	6	4	5	2	5	5	5	6	5	5	3	3	6	4	7	6	6	4	3	5	5	5	5	6	6	6	7	5	6	5	5	6	4	5	2	5	2	4	4	5	4	5	6	5
0	20	5	4	3	3	7	3	5	4	6	5	2	3	5	4	4	7	4	3	5	7	7	6	4	5	4	6	6	6	2	6	7	6	5	7	5	7	3	6	3	5	5	5	3	6	4	4	6	7
0	19	2	4	2	5	6	4	3	6	7	6	6	4	3	5	1	5	7	4	5	2	7	5	2	5	6	3	6	5	6	4	7	5	6	7	6	7	3	5	1	4	2	2	7	2	6	7	7	7
1	23	6	6	3	2	7	2	6	5	2	6	2	2	3	5	7	5	6	5	7	2	3	3	1	1	4	2	6	4	2	6	6	2	6	6	6	2	4	6	2	1	2	2	3	2	5	5	6	6
0	21	4	4	1	3	7	4	4	4	4	5	4	3	5	3	4	4	5	4	6	5	5	5	1	4	1	4	4	5	4	6	4	4	3	7	6	5	4	4	1	1	4	4	5	4	4	5	4	3
1	20	2	4	3	2	5	2	5	6	4	5	5	1	3	4	5	2	7	3	4	4	3	2	4	2	3	3	4	4	2	3	5	4	4	6	6	6	3	5	2	2	2	3	4	2	5	4	4	5
1	19	4	5	6	3	7	2	5	5	4	5	5	2	4	4	7	4	7	4	6	4	6	2	2	3	2	4	5	4	4	5	7	5	3	5	6	4	2	5	1	2	4	3	5	3	6	7	5	2
1	19	4	5	6	3	7	2	5	5	4	5	5	2	4	4	7	4	7	4	6	4	6	2	2	3	2	4	5	4	4	5	7	5	3	5	6	4	2	5	1	2	4	3	5	3	6	7	5	2
1	19	4	5	6	3	7	2	5	5	4	5	5	2	4	4	7	4	7	4	6	4	6	2	2	3	2	4	5	4	4	5	7	5	3	5	6	4	2	5	1	2	4	3	5	3	6	7	5	2
0	20	7	4	1	7	7	5	3	1	7	6	7	7	4	7	7	6	5	5	7	6	5	5	3	7	5	6	5	6	6	7	7	6	6	4	7	6	7	7	7	7	3	7	7	6	6	7	6	6
0	21	6	2	6	6	6	3	5	5	2	6	2	2	6	3	2	6	6	4	7	1	6	5	1	5	2	6	6	3	6	6	6	2	6	6	6	2	6	5	6	2	2	5	6	4	6	6	5	6
0	21	4	4	4	4	7	4	5	5	6	4	3	3	4	4	4	3	6	4	6	2	5	4	1	3	2	2	4	5	5	4	7	1	6	4	6	2	4	4	2	2	3	4	4	1	6	7	4	7
0	20	3	6	7	7	7	3	6	7	6	6	6	4	7	4	6	6	7	2	7	7	6	1	1	1	2	3	5	6	4	6	7	7	7	6	6	7	1	5	5	6	2	4	6	6	6	4	5	6
0	20	3	5	4	6	6	2	5	5	4	2	5	3	5	3	2	4	6	2	5	2	5	2	2	2	6	3	5	3	5	5	7	5	6	4	6	3	1	4	5	3	2	4	5	3	7	7	5	6
0	35	2	5	4	2	6	5	4	5	5	6	2	2	2	4	5	3	6	3	6	1	5	2	1	4	5	2	3	4	3	5	7	1	3	4	5	1	1	2	4	2	2	5	1	2	3	4	4	5
1	22	3	2	5	5	7	2	6	4	3	6	4	2	1	1	5	1	6	5	6	2	6	5	2	5	5	4	6	5	5	6	7	1	7	6	5	1	4	6	1	2	2	6	4	1	6	5	6	6
0	19	7	3	5	4	5	3	7	5	5	5	4	6	1	2	7	7	7	5	4	7	7	3	4	7	4	7	5	7	4	4	7	5	7	1	4	7	4	4	2	5	3	4	6	7	5	4	4	4
0	19	4	5	3	7	5	4	4	5	6	6	4	3	7	3	6	2	6	4	4	6	5	5	4	3	2	4	4	6	5	6	7	4	5	3	7	6	3	3	1	5	2	3	5	2	6	5	6	6
0	19	4	6	3	5	5	4	4	5	5	5	4	3	7	3	6	1	6	4	6	6	6	5	4	2	1	4	4	5	5	6	6	2	5	4	6	5	2	4	1	4	5	3	2	1	5	4	6	6
0	21	3	6	5	6	7	2	6	4	5	5	1	5	4	6	3	1	7	2	4	2	6	5	2	1	4	2	5	4	6	6	7	2	7	6	6	2	1	6	1	1	1	5	5	2	7	7	6	7
0	21	6	3	6	5	7	5	6	6	4	6	7	2	7	5	7	6	7	5	6	2	7	5	6	5	4	6	7	2	6	5	7	3	7	4	6	2	7	2	1	3	1	2	7	2	7	4	2	7
0	20	2	6	7	4	6	2	5	6	3	1	3	4	6	2	2	2	6	2	7	2	5	4	5	2	4	2	5	2	3	5	7	2	6	5	6	3	7	5	1	5	5	2	7	2	6	6	6	6
0	19	4	5	6	3	5	4	5	3	5	3	4	4	5	4	3	5	5	4	6	3	5	4	4	3	2	4	4	4	5	4	6	4	6	4	4	3	3	3	2	3	4	4	5	5	5	4	4	5
0	21	2	6	6	3	6	3	6	5	1	5	2	5	2	3	6	2	4	2	7	6	7	4	1	3	4	2	6	6	4	4	7	2	4	5	3	4	1	6	6	3	2	5	4	4	5	4	5	4
1	18	3	4	5	5	4	3	2	3	5	5	6	3	6	3	7	6	6	4	5	4	6	5	3	4	5	5	4	6	5	5	6	5	6	3	3	4	4	4	4	5	3	4	4	5	2	4	4	4
0	20	5	4	6	4	5	4	3	4	6	5	5	4	4	3	4	3	5	4	5	3	5	5	3	4	6	4	4	3	3	5	7	3	6	4	4	5	3	4	2	5	2	3	5	3	5	3	2	5
1	25	4	7	5	2	5	1	3	6	7	2	6	6	1	6	7	2	7	5	6	2	6	7	1	2	2	6	6	6	3	6	7	6	4	6	2	6	3	6	2	2	2	6	6	2	6	6	6	6
0	25	4	6	6	5	6	3	6	5	5	3	5	5	6	5	5	3	5	3	6	3	5	4	2	3	4	3	5	3	5	5	6	2	6	6	6	2	2	6	2	2	3	5	5	2	6	6	6	6
0	22	7	5	6	7	7	6	5	5	6	6	7	7	4	6	6	6	7	4	7	7	7	7	2	6	6	5	6	7	6	6	7	7	6	6	6	7	1	5	7	6	1	6	6	7	7	6	6	7
0	21	7	7	4	1	4	1	7	2	1	6	1	7	5	7	7	1	7	1	7	1	2	1	1	6	1	2	7	1	1	6	7	1	7	6	2	1	1	6	7	2	4	7	3	2	1	4	6	3
1	36	4	6	5	3	6	2	4	6	4	7	6	5	1	3	7	2	7	4	5	5	5	5	2	6	4	4	5	6	7	5	7	5	7	3	4	5	1	3	1	3	1	1	5	4	7	7	4	7
0	55	4	4	3	2	5	3	6	6	5	5	3	2	2	5	2	2	4	2	4	2	4	3	4	3	2	2	5	2	3	2	6	2	6	4	6	3	2	6	2	2	2	5	3	2	6	4	6	5
0	43	2	6	3	5	7	2	6	7	5	6	3	2	4	5	2	5	6	2	7	2	2	1	6	5	5	2	6	7	2	7	7	3	6	6	6	3	1	7	2	5	2	6	5	4	6	5	6	6
0	20	6	5	2	7	6	5	6	3	5	4	2	3	3	4	6	3	5	2	7	4	7	6	5	6	1	5	5	5	7	1	7	6	6	5	6	4	1	4	2	2	1	2	6	6	6	6	2	6
0	19	4	4	2	5	2	3	6	4	6	5	3	4	6	3	4	4	5	4	6	2	6	5	2	2	2	3	4	4	3	3	6	2	3	3	3	2	2	4	4	2	2	4	3	2	4	5	4	3
0	21	7	5	7	7	7	2	7	2	6	4	4	6	6	5	7	7	7	7	7	7	7	6	7	6	1	6	6	6	6	6	7	1	7	7	1	7	1	4	7	1	1	4	1	7	7	3	7	7
0	25	4	5	2	4	6	4	4	5	4	4	5	5	3	4	5	4	6	4	5	3	4	3	3	4	4	5	5	5	4	4	6	3	4	4	5	2	3	4	4	3	3	4	5	4	5	5	4	3
0	21	5	4	5	4	4	3	3	2	5	4	6	3	2	3	3	4	3	3	4	4	3	4	2	3	3	3	5	6	5	2	5	3	3	3	3	6	3	4	3	3	3	2	5	3	4	4	3	3
0	19	7	6	7	7	7	1	5	6	6	5	5	6	6	5	6	6	6	4	3	5	7	7	5	2	4	5	5	7	7	6	6	7	7	5	5	6	6	5	7	3	5	5	4	5	4	5	5	5
1	23	5	4	1	5	5	5	4	2	3	3	5	5	4	4	4	4	3	3	4	4	4	4	5	4	4	5	3	4	4	4	3	4	3	4	4	5	5	4	5	5	4	5	2	5	5	5	4	3
0	21	5	5	2	6	6	5	5	5	6	4	6	6	6	2	5	5	2	6	5	3	6	5	2	4	5	5	5	6	5	2	6	3	5	6	6	4	5	3	5	3	5	4	6	4	5	4	2	5
0	21	3	6	3	3	6	2	5	4	4	5	3	3	7	5	5	4	5	3	5	2	3	3	3	1	3	2	6	3	3	5	6	2	5	5	5	3	2	5	4	2	3	4	4	2	3	5	6	6
0	23	4	6	6	4	5	4	4	3	6	5	7	5	4	4	5	5	7	3	7	3	7	7	3	6	5	4	5	4	5	6	7	3	7	5	4	3	5	5	5	5	2	4	4	4	5	5	5	7
0	21	5	4	2	5	4	3	4	3	2	4	4	5	5	2	6	5	5	4	4	3	4	5	2	3	2	3	3	4	5	4	5	2	5	4	3	2	2	3	1	2	4	3	3	4	5	4	3	5
0	56	4	5	5	4	6	3	4	6	5	5	5	2	2	2	2	2	6	4	6	2	5	6	2	2	5	2	5	3	6	5	7	3	2	4	6	3	1	4	3	2	2	3	2	2	6	6	5	6
0	20	5	6	7	6	6	6	4	2	6	6	6	7	5	2	3	5	7	7	6	7	7	6	3	3	1	6	4	7	7	5	7	7	7	4	5	7	5	5	5	6	5	5	6	7	7	6	4	7
0	20	5	4	6	7	7	7	6	6	5	6	6	5	4	4	3	3	5	4	5	4	5	5	1	2	4	4	5	6	5	4	7	3	7	4	5	7	1	4	2	1	1	4	5	1	5	7	4	5
0	20	5	2	5	4	7	5	1	3	7	2	7	7	1	2	4	2	7	5	2	7	7	5	5	2	1	7	1	6	7	2	7	7	1	2	7	7	7	1	7	7	1	1	6	1	7	7	1	7
1	31	4	5	1	3	6	4	5	4	4	2	5	2	1	5	2	2	5	2	6	2	2	2	2	2	2	2	5	3	2	5	6	2	6	5	6	1	6	5	3	2	3	5	5	3	6	6	5	6
0	51	1	5	7	6	5	5	7	7	6	6	6	1	2	5	6	2	4	6	7	1	2	2	6	7	1	3	4	4	3	5	7	3	7	5	6	2	2	5	2	1	2	5	5	2	5	5	5	6
0	23	2	6	4	5	6	3	6	6	4	6	5	4	6	4	2	2	6	3	7	6	6	3	2	3	4	1	4	4	4	7	5	2	6	5	5	5	4	4	4	4	3	5	4	2	5	4	6	5
1	22	6	6	6	7	5	4	6	4	7	6	7	3	7	4	6	7	7	6	3	7	6	1	1	1	2	4	5	6	4	6	7	7	5	6	6	7	7	6	2	3	1	4	7	7	6	7	7	7
0	47	2	5	1	2	1	1	3	6	2	6	3	1	2	4	7	4	6	4	7	6	2	1	1	7	6	2	5	2	2	1	6	4	6	4	6	4	1	5	1	1	1	4	1	1	2	5	5	4
0	47	2	3	2	1	5	3	3	6	1	3	2	2	3	4	4	1	2	2	6	1	2	2	1	3	1	1	4	2	3	4	7	1	6	4	4	1	1	4	2	2	1	1	7	1	7	7	2	4
0	20	3	6	6	2	4	1	6	6	2	7	2	2	6	6	6	2	5	2	7	1	7	7	1	7	1	2	6	1	5	7	7	6	7	6	7	1	1	6	1	1	1	6	6	2	7	7	6	6
0	53	5	4	4	5	6	5	4	5	5	6	5	3	6	4	5	5	5	5	5	5	5	5	3	4	5	4	5	5	5	3	6	5	6	6	6	5	4	5	2	5	3	4	3	4	5	5	5	5
1	18	2	5	6	4	5	2	4	1	2	5	2	5	6	5	2	4	6	2	6	1	6	7	4	4	4	2	5	2	6	7	7	1	7	4	1	2	1	4	1	1	1	4	7	3	7	7	6	7
0	21	5	6	4	5	5	2	4	4	5	5	2	4	3	5	3	2	6	2	7	4	6	7	1	2	1	5	6	5	2	7	7	4	6	6	5	5	2	5	2	4	2	6	3	3	6	6	5	6
1	23	3	5	1	5	7	3	6	3	5	1	7	7	7	2	2	4	7	1	3	1	7	7	7	7	1	1	3	2	5	6	5	1	7	6	7	1	3	5	1	7	5	3	7	1	7	3	5	3
0	22	4	6	1	5	5	4	6	5	5	3	5	3	3	3	4	4	4	4	6	6	6	6	5	4	6	4	3	4	5	4	5	4	5	4	4	4	5	4	4	5	5	5	4	4	5	6	4	5
0	20	5	5	6	5	7	4	6	2	7	5	7	4	6	5	5	7	7	3	5	7	7	7	7	6	6	6	4	7	7	6	7	5	6	5	7	7	3	4	6	7	5	5	7	5	7	3	4	7
0	50	4	6	7	6	6	1	3	6	5	5	3	6	2	3	2	2	6	2	6	5	4	2	1	1	2	1	4	2	4	7	6	2	3	4	7	5	1	3	1	1	3	3	6	1	6	6	7	3
0	24	4	4	1	2	1	6	2	3	7	4	3	7	1	1	7	1	6	5	5	7	5	5	5	1	1	6	3	5	4	5	6	7	6	3	4	7	6	3	5	6	3	3	4	6	4	6	4	6
1	20	3	6	5	7	4	1	6	5	5	5	6	4	5	5	4	3	6	2	4	4	5	7	5	6	2	4	6	5	3	5	6	3	6	5	5	6	3	6	2	5	2	5	4	5	4	4	5	5
0	50	1	4	5	1	6	3	6	6	6	5	5	3	3	3	5	2	6	6	4	3	3	3	1	5	5	4	5	4	5	6	7	6	6	4	5	6	3	5	6	5	3	3	6	4	6	6	5	2
0	26	2	3	5	6	5	2	5	2	6	5	5	6	5	6	6	2	5	6	6	6	6	6	5	2	6	2	5	5	5	2	5	6	5	7	5	6	2	6	2	2	3	6	7	6	5	6	6	6
0	46	4	3	5	2	3	3	4	3	4	5	4	3	3	3	4	2	5	4	5	5	3	3	2	3	2	2	4	3	3	5	6	3	5	3	5	5	3	3	2	2	3	3	2	2	4	5	5	5
0	23	5	3	6	4	3	3	3	3	5	4	3	1	7	3	5	3	1	5	4	2	3	3	4	2	2	2	3	3	6	7	6	1	1	4	4	2	2	3	2	2	2	2	1	2	5	1	3	1
0	21	4	6	1	6	7	1	7	4	7	5	5	4	7	2	7	7	7	5	7	5	6	7	2	7	4	7	7	7	5	1	7	7	7	6	7	7	7	6	7	7	7	7	7	5	7	4	7	5
0	48	3	3	4	4	7	4	2	6	6	5	4	3	2	4	4	1	2	4	4	4	5	4	2	2	2	3	4	3	3	4	5	2	6	4	6	3	1	4	2	4	2	3	4	2	6	5	4	4
0	22	5	4	3	6	7	5	5	6	6	5	1	5	7	4	6	4	7	4	7	4	6	5	1	2	2	5	7	6	4	7	7	4	7	4	7	4	5	5	5	1	3	4	7	4	6	6	7	7
0	21	2	6	1	3	5	2	7	5	1	4	2	2	7	4	1	2	4	3	7	4	7	3	2	1	1	2	6	2	2	5	7	2	7	6	7	2	1	6	1	3	2	6	3	2	7	5	5	4
0	36	2	6	7	4	4	2	6	4	5	5	3	2	2	6	5	1	7	4	7	3	5	2	1	1	7	1	6	2	6	2	7	1	7	7	7	2	1	7	2	1	1	3	5	1	7	6	6	7
0	22	6	7	6	7	7	2	6	4	6	5	4	6	5	4	6	2	4	5	5	2	6	6	2	2	4	4	3	6	4	3	6	3	6	4	5	2	2	2	5	3	2	4	5	5	5	6	4	6
0	22	2	5	5	6	6	4	5	6	4	6	7	2	2	6	1	1	4	2	7	3	6	7	1	1	1	2	5	3	1	5	7	1	4	6	6	2	1	5	1	1	2	6	4	1	6	7	5	6
0	20	3	4	4	5	5	4	3	3	3	4	4	5	3	3	3	2	6	4	6	3	7	6	1	2	4	3	5	5	3	2	5	4	5	4	4	2	3	4	3	2	2	3	4	2	4	6	3	3
0	32	2	6	7	3	7	4	5	7	6	5	2	1	4	2	2	2	5	3	6	3	4	2	4	2	2	3	4	5	4	5	6	3	5	5	6	5	2	5	1	3	4	4	7	2	6	6	5	6
0	47	7	7	1	4	4	1	7	7	4	7	4	5	7	7	7	3	7	1	4	7	7	5	5	2	4	4	5	5	1	7	6	5	4	7	7	7	3	7	1	5	1	7	4	5	7	3	7	4
0	21	4	6	3	5	7	4	4	7	5	7	3	4	4	5	3	3	5	3	6	2	5	4	3	2	4	3	5	5	5	5	6	2	7	6	7	3	2	5	2	2	4	4	3	2	6	5	6	5
0	40	2	3	2	3	4	3	4	5	4	5	3	2	5	5	5	2	5	2	6	3	4	4	3	3	3	5	5	4	4	6	7	3	4	4	7	3	4	5	2	1	1	4	6	3	7	5	5	5
0	22	7	4	7	5	5	4	5	2	5	4	3	5	5	4	6	1	6	5	5	2	4	4	1	2	2	4	4	6	1	4	6	3	4	2	4	3	3	3	1	2	2	2	3	2	4	3	2	3
0	20	4	7	7	4	7	1	4	1	7	7	1	4	1	7	7	7	5	1	7	7	6	4	1	4	4	1	6	4	7	7	7	4	5	3	1	7	7	7	7	1	4	4	5	7	5	6	7	6
0	22	3	6	5	6	6	2	5	5	5	5	5	3	5	3	2	2	5	3	5	2	6	5	2	3	6	3	5	5	5	6	6	2	6	5	5	2	2	5	2	4	2	5	3	2	5	5	5	5
0	20	7	4	5	4	3	2	3	1	5	2	7	7	4	3	1	5	6	2	3	1	5	2	4	1	2	1	5	7	7	7	7	4	2	3	1	7	1	3	5	5	4	2	4	1	1	3	4	4
0	18	5	4	6	5	3	6	2	5	5	4	7	7	7	2	7	5	7	4	3	6	7	5	1	6	4	5	5	6	4	6	6	5	5	4	5	5	2	3	4	4	4	4	5	5	5	3	3	4
0	50	6	3	5	4	6	5	6	5	6	3	5	4	3	3	3	4	5	5	4	5	5	5	5	4	5	4	3	5	6	5	6	6	6	4	4	6	3	3	5	5	3	4	2	3	5	4	4	6
0	49	5	3	5	3	5	6	2	5	6	3	5	5	5	2	2	4	6	5	5	6	6	3	6	5	5	5	4	5	6	6	6	6	6	2	4	6	6	2	6	5	4	2	6	6	5	7	4	7
0	54	2	6	2	2	6	2	3	4	4	6	3	4	6	6	7	2	7	2	7	2	4	6	2	2	1	2	4	5	4	6	6	2	4	6	4	2	2	6	2	2	2	6	4	2	4	4	6	5
1	51	4	5	3	2	4	4	3	6	4	4	2	1	4	4	4	1	4	3	4	1	3	2	3	2	3	2	3	1	4	4	3	1	4	3	6	2	3	4	1	1	3	3	1	1	4	4	4	4
0	21	2	6	7	2	2	1	6	4	4	6	2	2	2	6	3	1	7	1	7	1	7	1	2	1	3	1	6	5	2	7	7	1	7	6	6	4	1	5	1	1	1	5	1	1	6	6	6	7
0	49	5	6	7	4	6	4	6	6	6	7	3	1	4	6	6	2	6	5	6	6	6	3	2	2	2	4	6	3	2	7	6	2	6	6	7	6	5	6	7	6	2	6	2	6	7	5	6	6
0	51	4	6	7	4	6	6	6	6	6	4	2	2	6	6	2	2	6	5	4	2	4	4	5	4	3	4	5	2	6	5	7	2	6	6	6	4	3	6	2	2	2	6	3	2	7	4	6	6
0	52	3	5	7	4	6	2	5	6	5	5	3	3	6	6	5	4	2	5	6	2	6	6	4	6	3	4	6	4	2	6	5	2	6	6	6	2	2	6	5	3	4	5	3	2	6	3	6	2
0	44	3	5	5	5	7	5	3	7	3	4	2	1	5	2	7	1	7	4	6	2	6	2	2	2	2	3	2	2	6	6	6	1	2	5	6	6	2	2	6	2	2	2	2	1	7	7	6	7
0	20	3	5	6	3	4	4	3	4	5	1	2	5	1	2	7	4	4	2	3	1	3	3	4	5	1	1	2	2	5	4	7	1	6	3	3	1	1	2	4	1	1	2	2	2	5	4	2	7
0	40	3	5	6	5	7	4	6	6	5	6	5	4	6	4	5	6	7	4	7	5	7	4	4	5	4	4	4	5	4	5	7	5	5	4	6	6	4	3	2	4	2	2	5	5	5	5	4	6
0	21	5	5	4	5	7	3	3	4	4	5	4	3	1	4	5	3	5	4	6	2	5	6	3	3	3	3	4	3	5	3	6	2	6	5	5	4	2	5	1	4	4	3	4	2	6	5	4	6
0	22	5	6	6	6	7	3	5	4	6	6	5	5	2	5	5	3	6	3	6	3	6	5	5	3	6	5	6	6	3	6	7	3	6	6	4	5	3	6	3	6	3	6	5	3	6	6	6	3
0	20	3	6	4	6	6	2	6	3	4	5	3	3	5	5	3	4	6	3	6	4	5	6	2	3	2	3	3	5	6	5	6	5	7	4	4	5	2	6	1	1	2	4	4	3	6	5	6	6
1	53	4	5	2	3	3	4	5	6	2	4	1	1	2	3	6	1	7	3	6	2	3	4	1	1	2	2	3	5	6	7	6	1	2	4	6	4	2	3	3	2	2	5	4	2	4	5	6	6
0	52	2	6	7	5	5	2	7	6	6	5	2	2	7	5	1	2	7	2	7	6	6	4	2	2	1	2	5	6	3	6	7	2	6	6	6	6	2	5	1	6	1	2	6	4	6	6	6	6
1	55	2	4	5	5	6	5	4	4	5	5	5	3	6	4	4	2	5	2	4	2	4	2	5	4	2	4	5	4	2	3	5	2	2	6	6	2	4	6	1	6	2	4	5	5	7	7	5	5
1	55	5	4	6	3	5	6	5	5	6	6	5	4	2	5	1	6	7	4	6	5	6	4	4	4	5	5	5	3	5	4	7	4	7	4	4	5	2	5	2	3	1	4	6	4	6	7	5	7
0	19	6	4	6	5	7	5	4	5	7	5	7	4	6	4	5	4	5	4	4	3	4	4	3	4	3	4	4	6	5	6	6	4	7	5	5	6	4	5	2	6	3	3	3	3	7	3	6	3
0	19	6	5	6	3	6	4	4	5	6	5	6	3	6	4	4	3	6	3	4	3	3	4	2	4	1	4	5	3	6	7	7	3	5	5	6	5	3	4	1	2	3	4	4	3	6	4	6	6
1	50	4	4	6	4	7	2	5	6	5	3	4	2	5	3	2	1	4	5	6	2	5	6	2	1	4	3	3	2	4	4	6	1	6	2	6	6	1	2	1	2	1	2	3	1	6	7	2	6
0	20	4	7	1	4	7	2	5	6	5	5	3	3	4	2	7	2	7	2	6	1	7	7	1	3	2	4	3	6	7	6	7	1	5	6	7	2	1	4	2	2	1	2	2	2	7	6	4	7
0	41	3	4	5	4	5	4	4	6	5	5	5	2	2	4	3	2	6	4	3	2	2	4	4	5	4	2	5	3	2	6	6	2	6	4	6	3	2	4	1	2	4	4	2	2	5	3	4	6
0	45	3	5	7	4	4	3	6	6	7	5	2	2	5	5	1	3	1	1	4	5	5	1	4	2	1	3	4	6	3	6	7	2	5	5	6	2	1	5	1	2	2	5	2	2	5	5	6	4
0	50	4	5	3	4	6	5	6	6	5	6	5	3	5	6	3	3	6	4	5	5	5	4	4	3	2	5	6	6	5	6	6	5	6	6	6	5	6	6	4	5	3	6	6	5	6	6	6	6
0	50	6	6	6	6	6	5	6	6	6	5	5	2	2	5	5	2	2	6	5	6	6	2	1	1	2	2	5	4	6	6	6	2	6	5	6	6	2	5	1	2	2	5	4	1	6	5	6	5
1	53	4	4	2	3	6	4	4	6	2	2	5	1	1	2	6	1	6	4	7	1	2	2	2	2	6	3	5	2	6	6	6	2	5	4	5	1	2	4	2	2	3	2	2	2	6	6	4	6
0	50	2	4	5	3	4	4	5	4	6	4	3	3	2	3	1	2	6	2	3	6	5	4	5	3	4	3	5	6	5	4	7	1	5	4	4	7	1	4	1	4	2	3	5	1	6	6	3	6
0	37	4	6	6	3	6	2	5	6	5	5	3	2	6	5	2	2	6	2	7	3	6	2	1	4	2	2	6	5	4	7	7	4	6	5	7	4	1	5	3	5	5	4	2	3	7	6	6	7
1	40	1	6	1	1	7	2	6	7	3	6	2	1	2	6	1	1	6	2	6	2	2	2	1	1	1	1	5	1	2	6	2	1	1	6	7	1	1	6	1	1	1	6	1	1	5	6	5	6
0	22	6	4	7	4	5	7	3	6	5	5	4	2	7	6	7	2	5	4	5	3	6	5	2	6	4	5	5	4	6	7	6	2	4	3	6	3	4	2	6	4	6	2	3	4	5	5	2	5
0	27	3	7	7	7	7	2	7	7	7	5	5	3	4	5	5	6	7	2	5	7	5	3	6	2	3	4	5	7	4	3	6	7	4	6	4	7	4	6	7	5	2	7	6	7	4	5	7	5
1	45	4	5	3	4	5	4	5	5	3	5	4	2	3	3	5	5	5	3	6	5	4	2	3	5	3	3	4	2	5	5	5	2	5	5	6	3	3	5	2	3	2	2	4	2	6	5	5	5
0	47	1	5	6	5	7	2	5	2	6	5	2	5	7	6	2	5	4	2	6	2	3	2	2	4	2	2	5	7	5	7	7	2	6	5	6	2	1	6	2	5	2	6	6	5	6	6	6	2
0	37	6	6	5	5	7	1	5	3	4	6	2	3	2	6	7	2	5	1	7	1	4	1	2	5	1	1	5	5	1	7	1	1	7	4	5	1	1	7	1	1	1	6	1	1	7	7	6	6
1	45	4	4	6	6	6	3	5	4	6	3	6	3	6	3	5	5	5	4	6	5	5	5	4	5	6	6	4	5	5	6	5	5	5	5	5	6	3	4	3	4	3	5	4	4	4	4	5	4
1	65	4	4	5	6	6	3	6	5	7	5	4	3	6	4	5	5	6	4	6	5	3	3	4	4	4	1	4	5	6	5	7	5	7	5	6	5	1	4	1	5	4	5	4	5	6	5	5	4
1	51	6	4	6	5	4	2	4	5	6	5	6	5	3	2	6	6	7	4	5	5	3	2	5	4	6	4	5	4	4	5	6	2	5	5	4	5	6	5	2	6	4	4	6	5	3	6	5	7
0	35	5	7	6	4	7	1	6	5	6	5	1	2	3	6	3	2	5	2	7	2	2	2	2	5	2	2	5	5	4	6	6	1	5	6	6	4	1	5	2	4	2	6	2	2	5	5	6	6
1	53	2	3	6	2	5	4	4	4	4	4	4	3	1	3	5	3	3	5	5	5	3	2	1	4	2	3	3	5	1	4	7	3	4	5	5	4	2	3	1	1	3	3	4	3	5	5	3	6
0	46	4	5	5	5	6	4	4	6	5	5	4	3	2	5	2	4	6	4	4	4	6	7	5	3	3	2	4	4	6	6	6	4	6	5	6	5	2	5	1	3	2	3	4	3	6	5	5	5
0	20	5	5	3	3	5	4	5	5	5	5	3	3	4	4	4	2	5	4	6	4	5	5	1	1	2	3	3	2	3	3	6	2	6	5	5	5	3	4	2	2	2	3	3	2	5	5	4	4
0	20	3	4	2	4	2	3	3	6	5	3	3	2	3	6	3	2	2	1	7	5	3	3	4	2	4	5	3	5	3	3	2	5	3	4	3	2	6	2	4	5	3	3	4	3	2	3	3	6
0	32	2	6	4	6	5	2	6	6	2	7	2	1	6	6	3	2	7	2	7	1	2	2	4	2	6	2	6	3	2	7	6	3	5	6	7	1	1	6	1	2	1	6	2	1	7	5	7	7
0	41	2	6	4	5	6	2	5	5	5	3	5	1	1	5	7	1	6	2	4	3	4	1	1	2	1	2	5	4	4	7	5	2	4	6	7	5	1	4	1	1	2	4	4	2	7	7	6	5
0	24	3	5	6	5	5	4	5	3	6	3	5	6	5	3	4	3	6	3	5	3	6	5	5	4	5	4	5	6	6	4	6	6	5	4	3	6	3	5	2	5	3	3	5	4	4	4	3	5
0	24	3	6	7	5	7	3	6	5	4	5	2	4	3	5	5	3	5	2	7	1	7	6	2	3	3	2	4	3	2	2	7	2	7	4	6	2	2	4	3	3	2	5	2	2	7	6	6	5
0	47	5	5	5	2	6	2	4	4	5	5	5	5	5	4	5	4	6	2	4	2	6	6	2	5	5	5	6	5	4	6	6	5	7	5	7	3	1	6	4	5	2	4	7	3	7	6	4	7
0	47	4	5	5	4	6	2	4	3	4	3	5	5	2	5	2	2	5	4	6	3	4	4	4	4	4	4	4	5	5	4	7	3	6	5	4	3	3	5	4	4	3	3	5	4	5	5	3	5
0	21	5	5	5	6	7	5	6	4	5	4	5	5	3	5	3	6	6	4	5	2	5	3	5	6	5	6	4	6	6	4	7	4	5	3	3	4	4	4	2	5	4	4	5	4	6	6	4	5
0	50	4	4	4	3	4	4	4	4	4	3	6	5	2	2	4	6	3	3	2	6	6	6	4	2	3	2	5	6	6	3	6	6	7	3	4	4	4	2	3	6	5	3	2	6	6	2	6	6
0	18	3	2	6	1	1	6	3	2	6	3	2	4	6	5	7	3	7	7	2	1	2	3	4	7	2	2	3	5	3	6	7	2	1	2	4	1	3	1	6	3	1	1	5	2	1	6	2	4
0	48	5	5	1	7	7	6	5	6	6	7	7	3	3	7	5	4	6	6	7	6	4	6	2	2	4	2	4	7	1	6	4	3	7	5	6	7	1	4	4	2	2	4	2	5	6	7	6	7
0	20	4	5	3	4	6	4	5	5	3	3	5	3	5	3	5	2	6	4	6	3	5	2	2	2	2	3	5	4	4	4	7	3	6	5	6	3	3	4	2	3	2	4	5	4	6	5	4	4
0	32	4	3	3	2	3	2	2	1	5	4	4	5	2	2	5	5	6	3	5	3	2	2	2	2	1	1	3	3	5	2	6	2	6	6	6	2	2	2	1	1	1	1	4	2	4	5	2	5
0	25	5	6	5	4	5	4	6	4	6	7	6	7	7	6	6	7	7	5	1	5	4	5	2	4	5	4	5	5	5	6	7	5	5	5	4	5	5	6	7	6	4	6	6	6	6	6	6	6
0	23	5	6	7	7	7	2	5	6	5	7	4	4	5	5	1	4	7	3	6	2	7	7	5	4	7	6	7	1	6	6	7	1	6	6	7	3	1	6	1	5	1	3	6	1	7	6	6	7
0	37	4	6	6	7	7	4	5	7	7	6	5	7	7	6	7	5	4	5	6	5	4	4	5	5	5	2	7	6	6	7	7	5	6	5	5	6	2	7	1	1	1	6	4	2	6	7	7	7
0	23	5	5	6	6	6	4	6	5	4	4	3	4	5	3	6	3	5	2	6	2	5	6	2	2	2	2	5	6	6	5	7	3	6	4	6	2	2	5	2	3	2	5	5	2	6	5	5	2
0	21	5	5	5	6	7	5	6	4	5	4	5	5	3	5	3	6	6	4	5	2	5	3	5	6	5	6	4	6	6	4	7	4	5	3	3	4	4	4	2	5	4	4	5	4	6	6	4	5
0	24	2	6	7	2	2	1	6	6	4	6	1	2	1	2	6	1	5	2	7	1	4	2	2	2	1	1	6	2	2	6	6	1	5	5	7	1	1	6	1	1	1	6	2	1	7	6	7	6
1	39	4	3	5	3	4	6	4	4	5	4	6	5	4	4	2	2	5	4	5	5	4	4	3	5	5	5	4	5	5	3	5	4	3	3	5	5	4	3	2	3	3	3	4	4	4	4	3	5
1	35	7	5	3	6	4	3	5	6	5	5	4	2	6	5	3	4	7	2	6	3	4	2	2	5	2	2	5	3	2	5	6	2	6	5	6	2	2	5	1	2	6	5	2	2	4	4	6	4
0	19	6	6	2	5	7	4	6	6	5	7	5	5	1	6	6	3	7	4	7	1	7	6	4	4	5	5	6	3	4	6	7	5	7	5	7	1	5	6	5	4	3	6	5	5	5	6	6	5
0	23	4	6	7	7	7	5	5	5	6	5	6	7	6	5	4	4	6	4	6	7	7	7	4	7	6	6	5	6	6	6	7	7	7	4	5	7	2	6	2	5	4	4	5	4	7	7	5	7
1	54	4	5	7	4	6	2	2	6	6	4	7	2	1	1	1	5	5	4	4	7	1	4	2	2	6	2	6	2	5	2	7	2	4	3	4	7	2	2	4	6	2	2	7	2	4	4	2	7
0	55	5	5	5	3	7	6	5	6	5	6	2	2	1	3	6	2	6	5	7	2	2	6	2	2	4	6	5	2	5	6	6	2	6	6	6	2	2	6	2	2	2	5	3	2	6	6	6	6
1	56	1	6	1	1	4	1	6	6	3	6	2	1	3	7	2	1	5	1	6	2	6	5	2	2	5	1	7	2	2	7	6	1	6	7	7	1	2	7	1	2	2	7	2	1	6	4	7	7
0	21	5	5	5	6	7	5	6	4	5	4	5	5	3	5	3	6	6	4	5	2	5	3	5	6	5	6	4	6	6	4	7	4	5	3	3	4	4	4	2	5	4	4	5	4	6	6	4	5
0	20	5	4	5	6	6	3	4	3	5	5	5	6	6	3	3	2	6	3	7	2	6	6	3	2	3	5	4	5	6	5	7	2	5	5	4	5	2	5	2	4	2	3	5	4	6	6	4	6
0	23	6	6	1	4	5	2	6	6	3	5	3	2	6	6	3	2	5	2	7	5	7	3	4	3	2	1	6	7	5	3	6	3	6	4	6	5	1	5	1	6	3	3	2	2	7	5	4	6
0	44	2	6	2	5	7	2	6	5	5	5	2	3	5	5	3	2	5	4	6	2	3	3	2	2	1	2	4	4	4	6	5	2	6	3	7	5	2	4	5	1	2	4	3	2	7	7	5	4
0	21	5	5	5	6	7	5	6	4	5	4	5	5	3	5	3	6	6	4	5	2	5	3	5	6	5	6	4	6	6	4	7	4	5	3	3	4	4	4	2	5	4	4	5	4	6	6	4	5
0	60	4	4	6	7	7	3	5	4	4	4	6	4	2	4	2	5	6	5	4	5	7	7	4	5	4	4	4	5	4	4	7	4	6	4	4	3	5	5	2	2	2	4	4	3	5	5	4	6
0	22	3	5	6	3	6	3	2	5	6	6	5	2	3	5	7	3	6	4	5	5	5	5	5	2	1	3	5	5	5	3	6	5	4	5	5	4	1	5	5	5	3	5	6	3	6	5	5	6
1	20	2	6	6	4	6	2	1	2	5	4	5	2	6	2	4	2	5	2	6	4	6	4	1	1	1	3	5	3	6	4	7	4	7	6	7	4	1	5	1	5	1	1	4	2	6	7	5	6
0	55	4	5	5	6	6	4	4	5	5	5	6	4	2	5	5	3	6	3	4	4	5	4	5	3	4	3	4	4	3	5	6	6	7	6	6	6	3	4	2	3	4	4	5	4	5	6	4	7
0	20	1	6	2	2	5	2	4	5	5	7	2	7	4	5	1	1	7	2	7	2	4	2	1	2	1	1	4	6	7	7	7	1	6	5	4	3	5	4	1	1	2	4	4	2	5	3	6	2
0	21	3	5	7	1	1	3	6	2	7	6	7	7	7	2	1	7	7	3	7	7	7	6	3	7	7	5	7	7	2	6	6	7	6	5	1	7	2	5	7	7	2	5	5	7	5	2	5	6
0	25	4	4	4	3	5	5	4	2	4	5	5	3	7	5	4	5	5	5	5	5	4	5	5	6	5	5	5	5	5	4	4	5	5	5	7	7	4	6	2	5	5	4	4	4	5	5	7	4
0	46	7	5	7	4	7	1	4	7	5	7	5	3	3	5	5	1	6	4	6	6	6	4	5	1	1	5	5	2	3	7	7	3	6	5	6	5	1	3	1	1	1	3	1	1	6	5	6	6
0	25	4	4	4	3	5	5	4	2	4	5	5	3	7	5	4	5	5	5	5	5	4	5	5	6	5	5	5	5	5	4	4	5	5	5	7	7	4	6	2	5	5	4	4	4	5	5	7	4
0	49	4	4	6	3	7	5	6	6	6	6	3	2	2	2	6	4	7	6	6	5	5	3	2	1	6	5	3	6	6	6	6	6	6	4	6	5	3	2	6	2	2	2	3	4	6	6	3	6
1	47	5	6	1	6	7	3	4	6	6	5	3	3	5	4	3	3	6	4	6	2	2	5	4	2	6	3	4	2	6	6	7	1	6	6	7	2	2	4	2	1	3	3	4	1	6	7	5	6
1	23	2	6	5	6	7	2	4	4	5	5	5	4	1	6	3	5	6	2	6	4	5	7	2	4	6	4	5	5	6	6	6	3	7	6	5	5	3	5	1	3	3	4	3	2	6	7	6	7
1	21	4	4	5	3	5	3	4	4	4	4	5	5	2	4	4	3	5	5	4	3	5	5	3	4	3	3	3	5	5	4	7	5	5	3	4	4	1	3	1	4	1	4	5	3	4	7	4	4
0	31	6	5	6	6	6	4	3	4	6	4	3	4	5	4	3	4	5	4	5	4	4	4	4	3	6	4	5	7	5	5	6	3	4	6	4	3	3	5	3	6	3	5	3	3	5	3	5	6
0	35	5	6	6	5	6	2	5	7	7	6	6	2	7	6	1	3	7	2	5	2	7	5	3	2	5	2	5	5	7	3	7	1	7	4	6	6	2	5	1	5	2	4	6	2	7	6	4	6
0	55	5	4	5	4	6	5	5	6	5	5	6	6	2	2	6	6	6	6	6	6	6	5	5	6	4	6	6	6	4	2	4	5	3	4	4	6	2	3	7	5	4	4	4	4	2	2	3	4
0	21	5	5	4	5	7	5	6	4	5	5	4	5	6	5	6	5	5	4	6	5	3	3	3	6	1	5	5	5	6	4	7	5	4	5	4	4	1	3	3	4	2	3	4	4	5	4	4	4
0	22	6	5	5	6	7	5	2	6	6	3	6	2	6	3	1	5	7	5	4	6	7	5	4	7	6	4	4	6	5	3	7	6	7	4	4	6	3	4	3	7	3	4	4	5	6	4	4	5
0	22	4	4	5	3	6	4	5	4	5	4	4	5	6	2	5	6	5	6	5	3	4	4	3	4	4	4	4	3	5	5	7	2	6	4	5	3	2	4	2	3	5	4	5	6	4	5	4	5
0	22	7	5	7	7	6	2	4	5	1	2	1	2	1	5	4	4	7	2	7	1	6	6	1	1	1	2	3	4	3	5	7	1	7	7	2	3	1	5	5	1	2	2	6	2	6	7	3	6
0	20	4	4	6	3	6	2	2	2	5	3	3	5	4	2	4	3	5	3	3	5	2	2	2	2	2	3	2	6	3	3	7	4	4	2	3	6	2	2	1	5	1	2	5	3	7	6	2	5
0	22	2	4	1	4	6	3	4	4	5	4	6	5	7	4	4	5	6	3	7	4	6	4	2	5	4	3	3	4	6	5	6	5	7	4	7	6	3	4	3	4	4	3	6	4	7	6	4	4
0	29	2	5	5	5	5	2	6	5	6	5	2	3	6	5	4	2	6	2	5	2	5	2	6	3	2	3	6	5	3	5	7	2	7	4	5	4	1	5	2	3	2	3	5	2	5	4	4	5
0	21	4	5	4	6	5	4	4	7	4	5	6	1	4	2	5	4	6	4	7	2	5	5	1	5	5	2	5	5	3	7	7	4	5	4	7	2	4	5	1	1	4	2	1	1	7	7	5	6
0	46	5	5	6	5	6	6	6	3	7	4	6	6	7	5	2	6	4	5	6	3	2	5	6	4	7	5	2	3	6	7	7	6	5	4	6	6	4	3	6	3	2	4	6	6	6	6	6	7
1	24	6	5	5	6	7	5	5	4	6	5	3	5	6	3	5	4	5	6	6	5	6	5	3	3	4	5	4	6	5	5	6	2	4	5	5	4	4	4	3	4	4	3	4	5	4	4	4	5
1	20	2	2	3	2	2	6	2	2	5	3	6	5	3	4	6	3	6	5	4	2	2	6	1	4	5	5	6	2	6	5	7	2	5	2	2	3	2	6	6	3	2	4	5	3	2	6	5	3
0	22	3	4	7	5	4	2	5	5	5	7	4	1	4	4	7	1	4	2	7	7	7	7	3	2	3	2	4	4	6	7	4	4	5	5	7	7	1	5	1	1	1	4	5	4	7	7	6	7
0	20	2	6	3	6	6	2	5	6	2	5	3	5	3	5	6	2	6	2	5	2	7	3	2	3	3	2	5	1	2	6	7	1	5	4	5	2	2	6	1	5	2	4	3	1	6	5	4	5
0	21	2	2	2	4	5	2	4	6	3	4	4	2	1	3	3	2	3	2	7	1	4	5	1	1	1	2	2	2	5	5	6	1	6	4	5	2	1	3	1	1	1	2	1	2	5	5	3	5
0	20	5	5	6	6	7	3	3	3	5	5	5	5	6	3	7	5	6	5	5	4	5	6	3	5	5	5	6	7	5	6	5	5	5	4	5	5	5	5	6	4	4	4	5	3	5	5	5	5
0	20	2	6	3	7	5	1	6	5	3	6	4	3	7	6	6	1	6	2	6	1	7	2	6	4	4	2	6	7	1	6	7	1	5	6	7	1	1	6	1	1	2	5	4	1	7	6	6	7
0	20	7	5	6	5	6	4	6	6	5	5	2	4	4	3	6	4	6	5	5	6	6	4	2	2	2	4	2	2	5	5	6	2	3	3	4	5	2	4	2	2	2	2	3	2	7	5	2	5
0	23	4	3	6	6	5	3	4	4	5	3	5	6	3	4	5	5	7	5	5	6	3	4	5	5	2	4	5	6	6	5	7	6	6	3	5	6	4	3	6	5	4	2	5	6	5	2	3	5
0	21	3	5	7	7	1	7	3	3	7	7	4	5	7	1	7	1	1	1	4	1	7	7	1	1	4	7	7	4	1	7	7	1	7	1	1	7	5	7	7	1	7	1	7	1	1	7	7	1
0	21	5	5	7	7	7	5	3	1	7	3	7	7	7	3	6	7	7	5	6	7	7	6	7	7	7	5	4	7	6	5	7	7	7	4	4	6	3	3	6	7	4	3	3	6	5	2	3	3
1	21	4	3	5	4	5	4	5	4	6	5	6	6	5	3	6	6	6	5	5	3	7	7	4	5	5	5	3	3	6	3	6	5	7	5	3	4	4	2	2	3	4	4	4	3	5	7	2	5
0	20	4	7	4	5	6	2	4	4	6	6	4	3	5	5	2	4	5	5	4	5	5	4	3	1	2	3	5	6	4	6	6	3	6	3	5	5	2	6	2	4	5	4	3	4	5	4	5	6
0	23	4	4	6	7	7	7	2	2	5	5	6	7	3	1	4	2	7	6	6	1	3	6	1	5	3	3	4	2	6	3	7	2	6	5	3	2	3	5	3	2	4	3	3	5	3	7	4	6
1	21	5	6	7	7	6	1	4	5	7	1	7	6	7	6	1	3	7	1	7	6	7	7	1	1	7	4	6	7	1	1	7	7	6	4	4	7	1	6	7	1	1	6	7	7	4	6	5	5
0	24	7	4	7	6	4	6	5	2	7	4	6	6	6	5	4	6	5	5	2	7	6	4	5	5	2	6	5	7	4	3	7	7	4	3	3	7	5	2	6	2	3	2	6	7	2	5	1	6
1	21	4	6	3	3	5	2	6	6	5	5	6	4	5	5	3	4	6	3	7	4	6	4	3	4	3	4	5	4	4	6	7	4	5	5	6	5	2	6	3	5	3	5	6	3	6	5	5	6
0	22	3	4	5	4	6	4	3	4	5	2	6	4	5	1	2	5	6	4	6	6	3	5	2	5	5	4	5	3	5	5	5	5	7	4	4	6	5	4	2	2	3	2	1	2	2	2	4	6
0	21	4	3	5	6	6	6	3	4	4	2	5	6	3	3	6	4	6	4	5	6	6	5	4	4	2	4	4	6	5	4	6	4	6	3	4	5	4	3	4	6	4	3	4	3	4	4	3	5
0	21	7	3	5	5	6	7	4	5	4	5	5	3	6	3	7	5	5	7	5	7	5	7	4	5	3	7	5	5	5	6	6	7	5	3	6	7	3	4	2	7	4	3	7	6	6	5	4	6
0	20	4	2	3	6	6	3	4	4	7	6	6	5	6	5	7	5	7	5	4	4	6	7	3	3	4	5	5	6	3	1	7	5	6	7	5	5	4	6	3	3	4	5	4	6	5	4	6	6
1	21	5	2	4	5	5	4	2	3	3	2	2	4	6	1	7	6	6	5	5	3	4	5	1	2	5	5	5	2	5	6	6	4	4	3	6	4	5	5	5	2	2	2	4	3	5	3	4	4
0	20	4	5	5	6	6	4	5	3	6	5	5	4	7	4	7	3	3	3	6	3	5	4	3	5	4	6	6	5	4	7	7	3	4	5	5	5	3	6	7	7	4	6	5	3	4	3	5	3
0	21	4	6	2	6	5	3	5	3	5	3	2	6	5	3	6	6	6	5	5	6	6	4	5	3	6	5	4	7	5	4	6	7	4	5	5	6	5	4	6	6	5	4	4	6	5	4	2	5
0	21	6	5	2	6	7	6	5	6	5	6	4	5	6	4	5	5	6	6	6	4	7	7	5	2	7	6	5	7	6	6	5	3	7	5	6	4	6	6	5	6	5	4	6	3	6	6	5	7
0	20	5	5	7	7	7	1	4	6	7	5	7	7	4	4	1	1	7	7	1	1	7	7	3	7	1	7	5	7	7	6	7	1	7	5	3	1	5	5	4	6	6	5	7	3	4	3	4	5
1	34	4	5	1	4	7	4	5	6	5	5	2	2	2	4	6	1	4	2	5	2	7	5	3	7	5	4	6	4	3	6	6	1	7	6	7	2	1	5	1	2	2	5	1	1	6	6	5	7
0	22	4	5	3	6	6	2	6	6	6	6	7	7	7	5	6	6	7	4	6	7	7	7	6	6	4	5	5	7	3	4	7	7	7	5	7	6	2	5	1	5	5	4	5	6	7	6	5	6
0	21	3	4	6	5	6	5	6	6	5	4	2	3	3	2	2	6	5	4	6	6	7	2	5	6	6	2	5	2	5	4	7	7	7	3	5	5	5	6	1	7	2	3	6	6	3	3	4	6
0	20	5	6	7	5	7	3	6	5	6	6	5	5	6	4	4	4	5	3	7	5	7	6	2	6	5	4	6	7	5	5	7	6	7	6	5	4	1	6	1	6	1	6	7	6	6	5	5	7
0	22	4	2	2	2	2	6	3	2	3	2	5	6	6	2	5	4	4	6	7	6	5	4	2	3	2	4	2	3	3	2	5	4	3	3	3	6	2	2	2	5	2	1	4	4	3	2	3	1
0	49	4	6	6	5	5	3	6	6	6	4	5	2	5	6	6	2	7	2	7	5	6	5	2	6	4	3	6	6	5	5	6	4	6	6	6	2	4	6	4	4	2	6	5	2	6	6	6	5
0	20	4	3	5	5	6	5	3	3	6	4	5	6	3	3	4	5	6	5	5	3	3	3	2	2	4	4	4	3	5	5	7	6	6	5	4	3	2	3	6	5	4	3	2	5	4	5	4	5
0	22	5	4	6	6	5	4	6	3	5	6	5	5	7	4	6	5	6	5	4	6	5	5	4	5	4	5	4	6	5	5	6	6	6	4	5	5	4	4	2	4	3	4	5	4	5	5	4	6
0	21	5	6	3	6	7	3	5	3	7	7	4	6	4	5	7	6	7	5	7	6	5	6	1	5	5	5	7	6	4	7	7	7	7	5	6	6	4	7	5	6	2	6	6	5	6	5	6	7
0	20	5	3	4	4	6	6	7	5	6	3	2	6	5	2	7	5	7	6	7	6	4	2	3	2	1	4	4	7	3	2	6	5	7	2	3	7	3	2	4	2	2	2	6	4	4	7	4	7
0	22	3	5	6	6	5	3	6	3	5	6	6	7	6	5	6	5	6	3	4	6	6	5	4	5	5	5	5	6	6	6	6	3	3	5	4	6	3	4	2	6	4	5	5	3	3	3	4	3
0	21	4	3	5	3	4	4	6	4	4	3	3	4	7	3	7	4	6	5	7	5	5	5	2	3	3	4	3	5	6	4	6	5	6	4	5	5	3	3	4	3	4	3	4	5	5	4	4	5
0	21	4	4	5	5	5	5	2	2	4	4	4	2	4	2	6	5	5	2	5	5	5	4	5	5	2	4	3	6	6	6	6	4	6	2	6	7	1	3	2	4	1	1	3	5	2	5	5	5
0	22	7	5	4	5	7	4	3	3	4	4	4	4	6	3	1	3	5	4	5	3	6	7	2	2	2	5	4	5	6	3	6	2	7	5	6	3	3	5	1	1	2	5	6	3	7	5	3	7
0	21	4	6	5	4	7	3	5	6	5	5	4	3	6	4	3	3	5	4	7	3	5	3	4	2	2	3	5	5	4	4	7	3	7	7	7	3	2	5	2	5	2	4	4	2	6	2	4	6
0	51	6	4	3	6	6	6	6	5	6	5	6	5	7	4	3	3	6	6	6	4	5	4	5	5	6	6	4	7	6	1	7	4	6	6	4	6	4	2	4	5	2	2	7	4	7	6	2	6
1	57	2	5	2	4	4	3	5	6	5	5	4	3	1	3	3	2	6	4	5	5	5	5	2	2	2	3	3	4	6	6	6	2	5	4	6	3	2	4	1	2	2	4	1	1	6	6	6	6
0	21	7	6	2	5	6	3	3	4	6	7	5	2	4	3	5	2	6	5	4	2	7	3	5	3	3	2	5	4	2	4	5	5	5	4	5	1	1	5	4	3	4	2	6	2	4	3	5	3
0	21	7	2	1	3	7	4	4	3	6	1	7	5	7	1	1	5	4	7	3	7	6	4	4	6	1	4	7	7	7	7	7	7	7	7	7	7	5	1	1	1	1	1	7	7	7	7	7	7
0	52	4	7	1	7	6	1	7	6	6	7	2	1	4	6	1	1	2	1	6	1	4	6	1	1	1	1	6	1	3	7	6	1	5	6	6	1	1	7	1	1	1	7	1	1	6	6	6	6
0	22	3	5	7	7	7	2	6	1	7	6	5	6	7	1	2	6	5	2	1	5	5	7	2	5	1	3	6	7	6	6	7	3	2	3	1	7	1	5	1	6	1	4	7	5	2	3	3	7
0	52	5	6	4	4	6	3	4	5	5	5	6	1	1	4	2	1	4	4	6	4	5	4	2	2	2	4	4	4	1	7	6	1	2	4	6	5	1	5	1	1	4	5	4	2	6	4	6	5
0	52	5	6	4	4	6	3	4	5	5	5	6	1	1	4	2	1	4	4	6	4	5	4	2	2	2	4	4	4	1	7	6	1	2	4	6	5	1	5	1	1	4	5	4	2	6	4	6	5
0	23	4	6	2	4	7	2	6	7	2	6	1	1	1	6	4	1	3	2	7	1	3	2	1	1	1	1	6	2	2	7	6	1	4	6	7	1	1	5	1	1	1	4	3	1	7	7	6	4
0	22	3	5	1	3	6	2	6	7	6	4	2	2	7	6	7	3	7	1	7	2	3	4	5	5	4	5	6	2	4	5	7	2	4	5	7	1	1	6	1	2	2	5	4	4	5	5	4	6
0	21	4	4	6	5	6	3	3	2	6	3	5	4	6	3	5	4	7	5	4	3	4	4	2	2	3	3	3	4	3	4	6	3	6	3	4	3	2	2	2	4	3	2	5	3	5	5	3	6
0	39	4	5	4	3	5	4	2	3	4	4	5	3	4	5	6	3	6	4	5	5	5	5	3	4	4	2	5	4	5	5	6	3	6	6	4	5	2	3	1	2	5	4	5	3	4	4	5	5
1	39	7	5	2	2	7	7	7	6	5	7	6	4	6	6	7	7	7	7	7	2	7	7	2	2	6	2	4	5	7	7	7	1	7	6	7	1	1	6	1	1	1	5	4	1	7	7	7	7
0	47	5	5	5	4	5	3	4	5	5	3	4	3	3	4	3	3	4	4	5	3	3	3	1	2	1	1	3	3	3	4	5	2	5	3	5	3	1	3	1	1	2	3	5	3	5	6	2	4
0	32	6	6	6	6	6	4	6	3	2	5	4	3	6	6	2	2	7	2	6	2	6	6	2	2	4	2	6	2	2	6	7	3	6	6	5	3	1	6	4	2	2	6	1	3	6	6	6	6
0	43	5	4	5	3	5	3	6	6	4	5	2	1	1	5	3	1	6	2	6	1	5	4	2	2	5	2	6	2	2	7	6	1	5	6	1	2	1	6	1	1	1	6	2	1	7	6	7	7
0	38	3	6	4	1	3	1	7	6	7	5	5	2	5	5	2	1	7	1	2	6	4	2	2	7	7	2	6	6	4	7	5	1	7	4	7	7	2	7	1	4	1	4	7	1	4	3	6	7
0	50	1	4	2	3	5	2	4	5	4	4	2	2	4	3	5	2	5	4	6	2	5	2	2	2	3	2	4	1	1	5	5	2	5	5	5	2	2	5	2	2	5	5	1	2	5	5	5	5
0	30	6	7	5	5	5	2	6	6	6	6	4	2	5	6	5	1	6	1	6	1	6	2	5	1	1	1	6	2	5	7	6	1	6	1	6	1	1	7	1	1	1	6	2	1	6	6	7	4
0	47	4	4	3	7	7	5	6	7	7	6	5	1	7	5	1	7	7	5	7	6	7	5	1	1	1	5	4	4	7	6	7	2	7	5	7	5	1	5	1	1	2	5	3	1	7	7	6	7
0	38	7	5	6	5	7	2	4	6	7	6	6	3	4	4	4	2	6	6	6	2	5	6	2	2	1	4	5	2	6	7	7	3	6	4	7	5	1	2	1	1	1	4	4	1	5	6	6	6
1	39	4	2	2	4	6	6	5	4	7	3	4	6	5	2	7	2	5	6	6	2	3	3	2	2	1	5	4	6	4	4	7	2	5	4	6	2	2	2	2	4	2	2	3	2	5	5	4	5
0	48	6	5	4	3	6	4	5	5	5	6	5	3	6	3	5	6	6	5	6	4	5	4	3	3	4	5	5	6	4	6	6	5	5	4	6	5	2	5	3	5	3	3	4	4	6	6	5	5
1	60	1	5	4	1	2	1	5	5	2	4	2	1	1	4	4	1	5	2	2	2	2	2	1	2	1	1	5	2	2	6	2	1	2	2	4	2	4	2	1	1	5	2	2	1	2	3	2	5
0	18	1	6	7	1	2	1	7	5	6	3	4	3	4	7	7	7	7	1	7	1	4	3	1	7	1	5	7	7	7	7	7	3	7	5	2	1	5	6	1	7	1	5	6	5	6	3	6	1
0	20	3	5	3	5	6	3	4	6	4	3	4	2	6	4	3	2	4	3	6	1	6	4	3	3	2	2	4	1	5	4	6	1	7	4	5	1	1	4	2	2	1	4	3	1	7	6	4	4
0	45	5	4	1	5	7	7	5	6	7	4	5	1	4	1	1	4	7	4	7	4	5	5	1	1	1	4	2	5	6	4	7	4	6	7	6	4	5	4	5	4	4	4	4	4	6	5	4	4
0	23	2	4	3	2	4	2	4	2	4	4	3	4	5	3	4	3	5	4	5	5	5	4	3	3	3	3	5	4	4	6	6	4	4	3	5	3	2	4	2	2	2	3	4	3	5	5	6	4
0	52	2	6	7	2	6	1	6	7	6	7	5	1	3	6	1	1	7	1	6	7	2	1	2	1	7	1	7	4	1	7	7	1	1	4	7	2	2	7	1	1	2	6	1	1	7	2	7	5
0	39	4	5	6	5	6	2	5	4	5	2	7	5	6	4	4	4	6	4	7	6	7	4	5	4	5	4	5	6	4	7	6	4	5	7	6	7	6	6	2	6	5	5	3	6	5	3	7	6
0	50	3	4	5	2	6	4	4	2	3	2	4	5	2	2	5	6	5	4	6	4	5	5	2	5	2	4	1	6	4	4	6	3	6	4	2	5	5	1	5	3	3	3	5	4	4	4	5	6
0	53	5	3	3	4	6	3	5	6	4	5	3	5	4	6	4	2	6	3	7	3	6	4	2	5	3	2	5	4	6	7	6	4	6	6	6	3	2	6	3	3	3	5	4	3	7	6	6	4
1	51	7	7	7	7	7	7	1	1	7	1	7	7	1	1	1	7	7	7	1	1	4	1	1	7	1	6	1	2	7	1	7	7	1	1	4	7	1	1	4	1	6	1	6	1	5	7	1	7
0	50	4	5	6	5	2	2	3	4	5	4	5	3	3	4	3	3	3	3	3	3	3	4	6	4	6	4	4	5	4	4	7	3	6	5	6	5	2	5	1	7	2	4	4	2	5	7	5	6
0	21	1	7	7	4	7	1	4	4	7	7	7	4	7	7	7	1	7	1	7	4	7	7	1	1	1	1	7	4	7	5	7	4	7	6	7	1	1	7	1	1	1	6	7	1	7	7	7	4
0	35	4	6	7	3	5	2	7	7	6	4	3	2	2	5	7	2	5	2	6	2	3	2	3	6	4	2	5	5	3	3	6	1	5	4	7	2	1	3	3	1	1	5	4	2	4	5	5	6
1	40	5	6	5	3	4	2	5	2	5	5	5	4	5	5	5	2	6	3	6	5	4	3	2	2	2	2	5	2	3	6	6	2	6	6	6	3	2	6	2	2	2	5	5	2	5	4	6	5
0	34	7	5	6	6	3	2	3	4	6	6	5	5	4	4	5	6	6	6	3	7	5	4	5	6	5	5	4	6	5	4	6	6	5	5	4	6	5	5	4	7	4	4	5	6	3	3	4	3
1	52	3	2	2	3	6	5	2	3	4	6	5	4	5	2	6	6	5	6	3	5	4	3	3	3	4	3	3	6	4	3	6	5	3	6	5	6	2	2	4	4	4	2	2	4	4	4	4	4
0	30	1	6	4	5	6	3	3	6	5	5	2	1	2	5	1	1	6	2	7	1	2	2	4	3	1	2	6	3	2	6	5	1	6	5	6	2	1	5	1	3	2	5	4	2	6	5	5	5
0	37	4	5	6	6	7	3	5	6	6	6	5	3	3	3	4	2	4	6	6	5	6	4	4	5	2	4	5	5	4	7	7	1	5	4	6	5	3	6	1	6	2	4	4	2	5	4	5	5
0	31	3	4	6	6	6	2	4	4	4	6	5	4	4	4	5	5	6	4	6	4	6	6	2	4	4	5	6	4	4	6	6	6	6	4	6	4	2	6	4	1	5	4	6	4	4	6	6	6
1	49	3	4	6	5	2	3	3	3	5	4	5	5	5	3	3	3	5	5	3	3	5	3	3	3	2	3	3	5	5	3	5	3	5	5	3	5	5	3	3	5	5	3	5	3	3	3	3	5
0	43	5	5	1	5	2	3	5	4	5	5	3	4	6	4	6	5	5	5	5	5	5	5	5	5	5	4	5	5	5	5	5	5	5	5	6	5	5	3	2	6	5	3	4	4	5	6	4	6
0	21	5	5	3	1	7	3	1	5	7	5	6	4	2	2	7	3	5	3	5	1	4	3	1	6	3	3	5	5	6	7	7	4	5	4	7	5	2	6	3	4	3	4	3	3	5	6	7	7
0	55	5	4	7	6	2	4	4	4	4	5	4	2	4	4	2	2	6	4	7	2	4	6	4	3	6	3	4	2	6	6	6	2	6	5	6	2	2	4	5	2	4	4	4	2	6	6	5	6
1	52	5	5	5	4	6	5	5	6	6	5	4	2	3	4	6	4	5	4	5	5	4	4	3	2	4	3	4	4	3	6	4	3	2	4	5	5	3	4	1	3	4	4	2	2	5	6	5	5
0	52	3	5	4	4	6	3	4	6	2	3	3	2	1	5	7	2	6	3	5	2	4	5	2	4	5	3	4	2	5	6	6	3	7	5	5	4	5	5	6	5	2	4	6	2	3	5	4	6
0	45	3	5	2	3	6	5	4	4	5	6	4	4	5	4	4	3	6	4	6	6	6	4	2	2	2	5	6	6	3	5	6	6	6	5	6	7	2	5	3	4	6	5	5	5	6	6	6	6
0	51	6	4	5	5	7	2	6	6	3	5	2	3	2	4	5	1	7	3	7	1	6	6	3	3	2	5	6	2	2	6	7	1	7	6	6	1	3	4	2	2	1	5	5	2	7	7	6	6
1	39	6	6	4	7	4	6	5	6	6	5	6	5	5	4	5	6	6	5	4	5	6	6	4	6	3	6	5	6	5	5	6	5	6	3	5	4	4	4	2	4	4	3	5	5	4	3	5	4
0	33	5	6	6	5	6	3	5	5	5	4	5	3	5	4	5	2	6	2	7	3	5	4	1	1	2	2	5	6	5	6	7	3	6	5	6	4	1	4	2	1	1	4	6	2	6	5	3	3
0	19	4	4	1	7	7	2	5	6	7	7	6	3	4	3	7	6	7	2	4	5	2	4	2	2	3	4	5	3	4	5	7	3	5	3	4	4	1	6	1	2	1	5	3	4	6	5	7	5
0	19	4	4	1	7	7	2	5	6	7	7	6	3	4	3	7	6	7	2	4	5	2	4	2	2	3	4	5	3	4	5	7	3	5	3	4	4	1	6	1	2	1	5	3	4	6	5	7	5
0	30	6	6	2	2	6	3	5	3	4	5	5	5	6	5	7	2	4	3	6	5	6	3	1	3	1	4	4	3	4	6	6	2	5	5	7	7	2	5	4	1	3	3	3	3	7	6	6	4
0	22	6	4	5	6	5	5	3	4	5	4	7	7	7	1	6	7	7	6	4	7	6	7	7	7	6	6	3	5	4	3	7	7	6	3	5	7	2	2	1	7	5	1	3	7	7	5	2	7
0	23	3	6	6	6	7	2	3	3	2	3	4	2	4	4	1	1	7	2	5	2	5	5	1	3	3	1	4	4	2	4	6	2	7	6	6	1	2	4	4	1	1	3	4	2	4	4	3	6
0	23	4	6	4	4	6	3	6	6	5	7	5	4	6	4	6	4	6	4	7	2	5	2	1	3	4	3	6	3	6	7	7	3	7	4	7	3	2	7	2	1	2	6	2	2	7	6	7	7
0	22	6	5	7	4	6	3	6	3	5	7	7	7	5	3	7	7	4	5	6	7	6	6	4	2	2	5	6	6	6	7	7	6	1	2	6	2	3	6	1	3	7	3	5	6	6	7	5	6
0	21	2	4	5	4	6	5	4	2	7	1	7	5	1	3	1	4	6	6	4	3	6	2	6	4	7	2	5	7	6	2	7	5	7	6	4	6	3	3	4	6	2	4	4	3	4	5	4	6
0	19	2	6	5	6	7	2	6	2	2	6	2	5	2	6	4	1	6	1	7	2	2	5	3	5	2	2	6	5	2	7	6	5	7	6	6	3	1	6	3	1	1	6	5	3	6	7	6	7
0	22	5	5	5	7	6	5	5	7	7	5	6	2	6	5	2	4	6	4	7	4	7	6	3	5	6	6	6	5	4	6	6	5	7	6	7	7	4	5	3	6	6	5	6	6	6	5	6	5
0	38	4	4	4	4	6	4	3	4	5	5	4	4	5	4	3	3	5	4	4	5	4	5	3	2	3	4	4	5	6	4	4	2	5	4	4	5	3	3	2	4	4	3	4	2	4	6	4	7
0	22	5	2	7	4	6	6	4	4	6	5	6	5	4	2	1	4	6	5	5	5	5	5	4	5	4	5	5	5	3	4	6	6	6	4	4	4	4	4	6	5	2	2	4	5	4	6	5	5
0	21	3	3	3	2	5	4	6	3	3	4	2	3	3	3	4	1	6	3	6	4	5	5	2	3	3	3	4	4	3	4	6	2	4	4	5	3	1	3	1	3	3	2	4	1	5	2	3	4
0	21	4	6	2	4	7	2	6	3	5	6	6	5	6	5	7	4	6	2	7	6	6	6	1	5	2	2	6	6	7	2	7	6	6	7	7	7	1	6	3	1	2	5	7	5	7	7	3	7
0	22	5	4	6	7	7	4	6	4	6	6	7	7	6	4	4	6	7	5	7	7	5	3	4	5	4	6	5	7	5	7	6	7	6	4	5	7	4	4	1	7	3	6	4	7	6	7	7	6
0	34	4	5	1	4	7	3	3	6	5	4	5	4	5	1	6	6	6	6	6	2	4	3	2	6	1	2	4	4	7	5	5	2	6	6	5	5	1	2	1	6	2	1	5	1	6	6	4	6
0	20	3	5	4	3	5	2	4	5	5	5	5	4	1	3	6	4	5	4	6	3	4	3	2	3	3	3	4	5	3	6	7	2	4	3	6	2	1	4	5	4	2	3	2	5	5	5	5	5
1	22	5	4	7	4	4	5	5	5	5	4	6	2	1	2	7	5	6	5	6	5	4	4	2	5	4	2	5	5	4	4	7	4	2	4	4	3	1	4	1	2	4	4	5	4	5	5	4	4
0	21	3	5	5	4	5	3	4	4	4	4	4	3	5	4	6	2	4	3	4	3	6	6	1	2	2	3	2	5	4	2	6	1	4	3	5	5	1	2	1	2	3	2	3	2	7	5	2	5
0	19	7	6	5	7	7	4	7	5	7	5	3	5	7	6	7	3	7	5	7	7	7	5	3	2	2	4	7	7	4	6	7	7	7	6	5	7	2	6	2	6	6	6	7	6	6	7	6	7
0	18	5	6	2	6	7	4	5	5	7	6	7	4	7	4	7	6	5	4	7	5	7	4	2	4	5	4	4	6	6	5	7	5	7	4	5	6	2	5	3	6	2	4	6	7	6	7	4	5
0	21	5	3	2	6	4	5	3	5	6	4	6	5	6	1	6	3	6	5	6	7	5	4	6	4	3	5	4	6	5	4	7	7	5	5	5	7	4	3	4	4	5	2	5	4	5	5	2	4
0	43	4	7	6	7	7	6	6	5	6	3	6	7	7	4	7	6	7	4	6	7	4	5	7	7	3	3	6	5	3	2	7	7	7	4	4	7	2	4	5	6	6	4	6	6	4	2	6	7
0	39	5	6	6	6	6	2	5	6	3	7	2	1	7	6	1	2	6	1	6	1	7	6	1	6	6	2	4	5	3	6	6	1	7	4	6	1	1	7	1	1	1	5	4	1	7	5	7	7
0	19	7	3	7	4	7	2	4	3	7	3	1	2	1	3	3	3	7	7	7	4	7	7	1	1	3	3	3	7	7	4	7	3	7	2	3	2	5	2	7	1	1	3	7	2	5	7	2	7
0	19	7	5	2	4	6	2	5	1	6	7	6	7	4	3	6	4	5	3	7	2	7	4	2	5	3	6	5	6	2	7	7	4	4	4	5	4	3	6	7	6	4	5	4	2	7	4	6	6
0	20	5	4	6	6	6	4	5	5	7	2	6	3	7	3	6	3	7	7	7	2	7	5	5	6	1	3	6	7	1	4	7	2	6	3	5	2	1	4	1	2	2	4	6	2	7	7	6	6
0	46	6	5	2	4	6	5	4	3	6	6	4	5	1	4	3	5	6	4	2	2	2	1	1	1	6	4	4	7	3	3	7	4	4	6	6	2	1	4	4	3	3	4	6	4	7	6	4	7
0	18	5	6	1	3	6	4	6	2	4	4	5	7	7	2	6	4	6	3	6	5	5	5	3	4	4	4	5	6	2	4	7	4	6	5	4	6	3	4	5	3	4	3	3	4	4	5	4	6
0	32	4	7	6	7	7	2	4	5	3	6	3	5	5	3	2	4	7	5	7	1	7	6	2	6	2	4	3	7	5	6	7	2	6	5	5	4	1	6	1	7	6	2	4	2	7	7	5	6
0	37	4	3	5	7	4	3	3	5	5	6	2	1	1	7	7	3	7	5	3	7	6	1	1	1	1	4	7	4	1	7	7	1	7	7	7	7	4	7	1	7	1	7	7	7	7	1	7	7
0	21	3	6	4	5	7	2	5	5	2	6	1	5	2	6	4	2	6	2	7	1	2	5	1	4	2	3	6	1	2	6	6	4	6	6	6	1	1	6	4	2	1	6	5	2	6	5	5	7
0	20	4	5	6	6	6	6	4	4	4	4	6	5	5	4	4	3	5	4	5	2	4	5	4	2	3	3	4	4	7	4	4	4	5	4	4	4	4	5	5	6	4	4	4	4	6	4	4	4
0	20	6	3	5	5	6	5	5	4	7	2	6	5	7	3	6	4	7	4	6	3	5	3	2	3	3	3	3	6	5	4	7	2	6	4	3	5	5	3	3	6	3	4	5	3	6	5	5	5
0	19	3	4	2	4	6	2	6	5	5	4	2	2	5	4	4	3	4	4	3	6	5	4	2	1	1	2	3	6	5	4	7	6	6	4	5	6	2	4	1	6	2	2	2	5	4	4	2	4
0	34	5	5	6	3	6	2	2	4	7	5	6	6	1	2	3	2	6	5	1	5	5	4	2	2	1	4	2	7	2	5	7	5	6	4	6	6	2	1	6	6	2	2	5	6	5	4	2	6
0	21	5	6	3	4	7	3	4	2	5	5	3	6	7	4	5	6	7	3	7	2	5	3	2	3	3	3	6	7	4	4	7	5	3	3	3	4	4	6	2	2	2	3	3	6	5	6	6	4
0	21	5	6	3	4	7	3	4	2	5	5	3	6	7	4	5	6	7	3	7	2	5	3	2	3	3	3	6	7	4	4	7	5	3	3	3	4	4	6	2	2	2	3	3	6	5	6	6	4
0	32	4	6	7	4	4	2	5	4	5	5	5	7	4	6	7	7	7	5	6	5	6	5	5	7	4	6	7	7	4	6	7	7	7	1	4	5	4	6	4	7	5	6	6	7	4	6	6	3
0	42	7	6	6	7	7	6	5	3	5	6	5	3	7	6	6	3	6	6	7	1	4	5	4	2	5	4	5	3	2	6	6	1	7	6	5	1	2	5	1	1	1	4	2	1	6	6	5	4
1	54	3	3	6	5	6	2	4	7	7	6	6	2	2	6	4	2	6	2	6	2	3	2	3	2	3	2	4	2	2	6	6	2	6	4	6	6	2	5	6	2	6	5	2	2	5	1	2	4
1	51	5	5	5	4	3	2	6	6	5	5	2	3	4	5	3	4	5	2	4	2	4	3	3	3	2	3	6	2	4	5	6	2	3	3	5	2	3	5	2	3	2	5	4	2	3	4	6	6
0	22	5	6	6	6	7	4	4	2	7	4	3	5	6	4	5	4	6	5	6	2	7	6	1	4	3	4	3	6	7	3	7	4	7	4	6	5	3	3	1	2	2	1	6	2	7	7	5	5
0	25	3	6	4	4	5	5	5	5	5	4	4	4	4	5	5	4	5	3	6	4	4	5	4	4	4	4	6	5	5	2	5	3	4	5	5	5	3	6	3	4	4	6	4	4	5	4	6	5
0	18	3	6	1	5	7	2	5	6	7	5	3	4	3	4	1	4	7	5	1	5	6	7	5	5	3	3	5	7	2	5	7	5	7	4	4	7	3	5	3	6	3	4	6	4	5	6	5	6
0	19	4	2	5	4	6	4	3	4	5	3	4	5	5	3	6	4	4	5	3	6	2	5	2	6	3	4	2	5	3	3	4	6	6	3	4	5	3	2	3	3	3	2	3	5	4	5	4	4
0	21	4	4	6	5	6	4	5	4	5	5	6	5	5	5	5	3	5	5	4	4	4	5	2	4	4	6	5	7	5	5	6	4	5	6	6	7	5	5	4	6	4	5	6	5	6	6	5	6
0	21	6	5	6	6	6	6	4	6	6	6	6	6	6	3	6	6	6	6	6	6	6	6	3	6	3	6	4	5	6	6	6	6	6	6	6	6	4	5	6	4	6	4	4	6	6	6	6	6
0	19	3	3	3	3	4	3	3	3	3	2	3	3	2	3	6	2	2	2	3	3	3	2	2	2	2	2	2	2	3	3	3	3	3	3	3	3	3	2	2	2	2	2	2	2	3	3	3	3
0	19	1	6	1	5	5	5	7	4	6	6	7	4	7	7	7	4	7	2	7	7	7	1	3	3	1	5	7	4	5	7	7	4	6	4	7	7	2	7	1	1	1	7	4	5	7	4	7	4
0	20	1	5	4	5	5	4	3	4	4	5	4	3	4	4	7	3	5	4	6	3	6	4	3	5	3	4	4	5	5	6	6	3	5	4	6	3	4	5	2	3	2	6	3	3	6	4	5	6
0	19	2	4	2	1	5	2	6	5	4	4	2	2	7	3	3	2	5	4	5	4	4	4	3	2	2	2	3	4	2	6	7	2	2	3	5	2	2	3	1	1	1	2	2	1	6	3	3	4
0	19	3	5	7	7	6	4	2	2	6	2	5	5	7	5	7	6	5	4	7	7	6	7	7	6	5	4	6	7	7	4	5	7	7	4	7	7	1	5	5	3	3	4	6	7	7	4	3	5
1	28	3	5	1	1	4	4	6	6	6	4	3	2	1	3	5	1	5	7	7	7	3	3	1	5	3	3	5	4	5	6	7	2	7	2	5	3	2	5	1	2	2	5	2	1	5	5	4	4
0	19	5	3	5	4	5	5	2	1	5	1	6	7	6	2	6	5	6	6	4	3	3	5	3	5	6	6	3	2	5	2	6	6	7	1	1	1	4	2	7	4	6	1	6	5	1	7	3	3
0	19	4	5	2	4	7	4	5	3	3	4	4	6	6	3	7	5	4	4	6	7	5	4	4	3	3	4	7	5	6	5	3	6	5	4	5	7	5	5	5	4	4	3	5	5	4	5	6	3
0	22	3	4	5	6	6	4	5	4	6	4	6	5	4	3	4	2	5	5	6	4	6	6	3	5	2	4	5	6	3	3	7	3	5	4	5	3	1	3	2	2	4	4	4	2	6	3	3	6
0	20	7	3	5	7	7	7	1	1	7	5	5	3	7	4	6	5	1	7	7	1	5	1	1	7	4	5	7	7	7	7	7	1	4	7	4	1	5	3	4	7	1	2	7	4	7	7	5	7
0	19	4	4	2	3	3	3	4	2	4	5	3	3	5	3	5	5	4	3	5	7	6	3	4	3	3	3	4	5	4	6	5	4	4	4	4	4	1	4	4	3	3	4	4	3	4	5	4	6
0	19	5	5	3	5	6	4	5	4	5	6	5	4	4	5	6	4	5	3	6	3	5	4	1	1	1	4	5	5	5	3	6	3	3	3	4	3	3	4	4	3	3	4	4	3	4	6	4	6
0	19	2	4	1	5	7	1	7	5	1	3	7	7	7	1	7	1	3	1	7	4	7	1	1	1	1	4	1	7	1	1	7	4	7	4	7	4	1	1	4	7	1	1	4	7	7	7	1	7
0	18	5	4	1	3	4	4	5	6	4	3	4	3	7	2	1	4	6	4	6	2	6	4	3	2	3	3	5	3	5	5	5	2	6	4	6	2	2	3	5	2	1	4	1	2	7	7	4	3
0	19	5	6	5	4	7	2	2	3	6	6	6	3	4	1	6	4	6	6	6	2	2	4	1	2	4	3	4	4	7	5	7	3	5	4	6	6	1	2	1	1	1	3	6	2	6	6	3	6
0	19	4	2	3	5	5	3	6	5	5	6	6	4	4	4	3	4	5	3	4	4	4	4	2	3	4	4	5	4	5	5	4	3	3	5	4	4	3	5	4	5	2	5	4	4	5	5	5	4
0	20	4	4	2	5	6	3	5	4	4	4	5	3	3	2	4	4	6	3	6	6	4	5	2	2	2	5	3	5	4	4	6	5	4	3	5	7	3	4	2	4	3	2	5	3	5	5	2	7
0	18	5	4	1	6	7	5	3	3	6	6	5	7	2	4	6	5	6	4	4	3	6	6	2	4	4	5	4	6	6	5	7	4	5	4	4	4	2	4	1	4	5	3	6	3	5	6	4	6
0	18	4	4	3	2	7	5	4	6	5	4	5	2	7	3	6	1	7	3	6	1	6	3	1	5	1	3	5	2	2	7	5	2	1	2	4	1	2	3	7	7	4	3	2	1	5	6	6	6
0	19	5	3	7	4	5	2	6	7	5	5	1	1	4	4	7	1	7	2	6	1	4	1	1	4	4	1	6	1	7	6	7	7	2	7	4	1	1	5	1	1	1	5	7	1	4	6	5	6
0	19	3	4	1	5	5	5	5	7	5	5	3	6	5	6	4	5	5	6	6	6	6	5	3	4	4	4	3	6	6	5	5	5	5	4	5	6	4	4	4	5	2	4	5	5	6	5	4	5
0	21	4	6	4	5	7	5	6	2	5	5	5	6	6	5	4	5	4	4	7	5	4	1	1	5	4	4	6	6	5	7	7	2	7	6	2	7	2	6	7	6	1	6	5	4	2	5	6	4
0	18	4	5	6	5	6	4	5	3	5	5	4	5	5	4	5	6	6	4	3	3	5	4	2	4	4	3	5	5	3	6	6	5	4	5	4	2	2	5	6	3	4	4	3	6	3	4	4	4
0	19	5	6	6	6	5	2	7	2	5	4	3	7	3	6	5	5	5	6	7	5	6	5	4	4	4	4	5	5	3	6	5	6	4	5	3	5	1	6	3	4	2	6	5	6	3	4	5	3
0	18	5	6	2	5	6	2	6	4	7	4	6	4	5	5	4	3	6	3	5	4	6	4	3	3	5	2	6	6	5	6	6	5	7	5	4	3	2	5	1	7	5	5	6	2	5	5	6	6
0	21	2	6	4	6	7	1	6	6	6	4	3	2	1	6	4	5	6	2	7	1	4	1	2	5	1	1	6	2	2	5	6	2	7	4	4	1	1	6	1	6	1	6	6	2	4	7	5	7
0	18	6	4	6	7	5	4	3	3	4	3	3	5	5	2	6	3	4	5	4	5	5	6	4	3	2	3	4	4	6	2	7	4	4	2	4	5	3	3	2	3	2	2	5	3	6	4	5	5
0	19	3	5	5	4	5	3	1	4	5	5	6	5	7	6	7	5	6	3	6	4	4	3	1	3	2	2	2	3	6	3	5	4	6	3	7	3	1	2	2	4	4	2	3	2	7	3	3	6
0	18	4	6	4	4	7	1	7	3	3	6	4	5	7	4	7	3	7	4	6	2	4	3	3	3	2	3	4	7	7	5	7	3	5	4	7	2	3	4	3	2	2	4	6	2	7	4	5	7
0	21	5	5	7	6	7	3	5	4	3	3	5	2	7	3	2	3	6	5	7	1	4	5	1	2	6	3	4	3	5	5	7	4	4	4	5	2	2	3	2	4	4	3	3	4	5	5	4	4
0	18	6	5	6	7	6	3	4	1	4	5	7	7	7	2	6	2	5	7	7	7	7	5	6	5	1	5	7	7	3	7	7	7	7	4	6	7	3	7	1	1	2	4	7	7	7	7	5	7
0	18	4	6	6	6	7	2	6	2	6	5	6	6	7	5	6	5	7	2	7	5	5	4	5	5	2	3	5	5	4	6	7	4	5	3	3	6	2	5	6	6	2	5	4	3	5	6	5	3
0	19	5	6	3	7	7	2	5	1	6	5	4	7	7	5	6	5	5	2	7	6	7	3	2	5	5	7	6	6	4	4	7	6	6	6	3	5	3	5	5	2	2	4	5	5	6	5	5	6
0	19	5	4	7	3	5	5	6	4	4	5	6	5	2	4	7	5	6	4	4	2	4	5	4	2	3	4	4	4	6	5	5	1	4	4	5	2	6	4	6	1	2	4	4	6	5	5	4	5
0	21	5	5	6	5	6	4	3	2	6	3	5	5	6	3	2	5	2	4	5	6	6	3	3	2	2	4	5	7	1	3	7	7	2	4	2	7	3	4	4	6	1	2	3	5	6	6	5	2
0	20	5	4	4	5	4	4	7	1	3	6	6	7	7	5	7	5	7	7	5	7	7	6	7	5	4	6	7	5	7	4	7	7	6	5	4	7	5	4	7	1	6	1	4	4	4	5	2	5
0	19	5	5	2	4	6	3	6	7	6	5	3	2	6	5	6	6	4	4	6	6	7	6	2	2	5	3	6	2	3	3	7	5	5	3	3	5	2	4	3	5	3	5	5	5	4	7	5	6
0	19	4	7	1	5	7	1	5	4	3	7	2	3	5	6	7	3	3	6	7	3	6	7	2	3	3	3	6	4	7	5	7	3	5	6	7	4	2	6	3	3	1	5	3	2	7	7	6	6
0	18	5	4	6	5	7	3	3	2	6	3	6	6	1	4	7	2	2	7	6	3	7	7	6	7	7	7	4	3	3	6	7	2	6	6	3	3	2	4	5	6	1	4	3	3	3	6	4	6
0	19	5	3	1	2	6	4	4	3	4	2	3	3	7	3	3	3	3	6	6	2	5	3	1	1	2	3	2	3	6	7	7	6	5	2	5	5	5	4	2	1	3	2	1	3	1	3	1	2
1	20	5	6	6	4	6	1	6	6	4	5	2	2	5	6	2	2	7	1	7	1	7	2	1	1	2	2	6	1	4	7	7	1	7	7	7	1	1	7	4	2	2	6	6	1	7	6	7	6
0	18	6	1	5	6	7	1	5	4	7	5	6	5	1	3	6	6	7	4	5	7	7	4	7	6	4	2	6	7	4	6	7	6	6	5	4	7	1	6	1	6	6	4	4	5	7	3	7	7
0	18	7	3	2	7	7	4	3	2	5	1	7	7	2	2	7	7	7	4	6	7	7	6	5	7	1	4	4	7	7	2	7	7	7	4	1	7	2	2	7	7	6	2	7	7	7	6	2	7
0	19	3	5	4	7	7	6	5	2	7	4	3	3	7	5	6	2	7	4	7	5	6	6	5	1	2	4	7	6	7	7	7	5	7	5	5	7	1	6	5	2	3	3	6	5	7	5	7	5
0	18	5	4	7	4	7	7	6	6	6	6	5	7	7	3	2	7	6	5	5	7	6	5	1	4	3	5	7	7	7	6	7	7	7	5	7	7	5	1	3	6	6	1	6	7	6	7	1	7
0	18	1	6	2	5	6	2	6	5	4	3	2	2	5	4	6	2	6	3	2	2	3	5	1	2	4	5	4	2	4	1	5	2	2	4	4	4	2	3	4	4	2	3	4	2	5	4	3	6
0	19	3	5	7	7	6	4	2	2	6	2	5	5	7	5	7	6	5	4	7	7	6	7	7	6	5	4	6	7	7	4	5	7	7	4	7	7	1	5	5	3	3	4	6	7	7	4	3	5
0	25	6	5	4	6	6	5	5	6	5	4	4	5	7	5	4	5	6	5	7	7	5	5	3	4	3	5	4	6	6	4	4	4	4	4	5	6	4	4	3	4	4	4	3	3	6	2	2	4
0	19	5	6	6	7	7	2	5	4	5	6	4	5	6	4	7	6	7	3	6	6	7	5	2	3	3	5	6	7	5	5	7	5	7	6	5	6	1	5	2	2	2	4	4	5	5	6	5	7
0	18	5	4	1	3	4	4	2	5	4	4	5	3	7	1	4	7	7	6	7	5	4	4	2	5	3	2	2	4	4	3	7	7	7	5	6	4	2	3	1	7	4	2	4	4	5	7	2	5
0	18	5	6	4	6	6	2	6	1	7	7	6	6	7	5	4	5	7	4	7	6	7	4	5	6	4	7	5	7	5	6	7	6	7	5	5	7	4	4	2	4	2	3	5	5	6	5	4	7
0	24	5	6	7	7	7	2	5	7	5	5	5	6	7	6	6	7	7	5	4	7	7	6	4	1	1	7	6	7	7	7	7	5	6	7	7	6	1	5	7	1	7	4	7	3	6	6	6	6
0	20	5	7	7	5	7	2	6	3	6	5	5	6	7	3	7	6	7	3	6	7	6	2	1	4	2	5	5	6	6	6	7	7	5	3	2	5	1	2	2	6	2	3	3	5	7	2	6	1
0	20	3	5	6	4	6	3	5	3	4	2	4	5	5	3	7	2	4	3	5	5	3	3	2	4	2	2	3	3	5	4	4	2	3	4	6	3	1	4	2	1	1	4	3	1	6	6	4	5
0	19	4	4	3	5	7	3	3	2	4	2	3	5	2	2	4	2	5	2	4	2	3	5	3	6	3	2	4	4	3	4	6	2	3	3	6	2	2	2	3	2	2	2	2	2	6	4	3	3
0	18	5	4	1	3	4	4	2	5	4	4	5	3	7	1	4	7	7	6	7	5	4	4	2	5	3	2	2	4	4	3	7	7	7	5	6	4	2	3	1	7	4	2	4	4	5	7	2	5
0	19	3	6	4	3	3	2	6	5	5	5	5	2	6	6	6	2	7	2	6	6	5	2	3	5	5	4	6	3	2	6	6	3	6	3	6	4	2	6	1	6	4	6	2	3	6	5	6	5
0	19	4	5	2	3	7	3	5	7	5	4	6	3	7	4	7	5	7	2	4	6	5	1	1	1	1	1	5	7	3	5	7	4	5	5	3	6	1	3	1	6	1	5	6	3	6	7	5	6
0	18	5	4	1	3	4	4	2	5	4	4	5	3	7	1	4	7	7	6	7	5	4	4	2	5	3	2	2	4	4	3	7	7	7	5	6	4	2	3	1	7	4	2	4	4	5	7	2	5
0	19	4	5	4	2	6	5	5	4	6	4	7	7	7	4	7	3	7	5	7	7	6	4	1	2	3	5	4	6	7	4	7	7	6	7	4	7	4	3	7	5	5	3	7	5	4	6	2	4
0	18	6	4	2	5	5	3	4	5	6	4	5	6	2	3	6	4	7	4	7	4	5	5	2	2	1	4	4	6	5	2	6	1	5	4	6	4	1	3	5	5	2	2	6	4	5	4	3	4
0	17	5	7	1	7	7	6	7	4	7	7	1	7	7	3	7	6	7	4	7	3	7	7	4	1	2	5	7	5	5	7	7	3	7	4	6	2	1	7	2	2	1	1	6	1	7	7	5	7
0	19	6	6	1	4	6	2	4	4	6	4	3	5	3	4	4	3	4	5	6	5	6	4	2	2	2	2	3	5	4	5	6	3	4	4	5	2	1	4	2	6	3	2	3	2	5	4	3	6
0	22	7	6	4	6	7	4	6	5	3	6	2	2	7	5	7	3	6	4	7	2	5	6	1	4	1	5	5	2	4	5	6	2	6	6	5	2	3	5	3	2	1	5	2	2	5	5	5	6
0	24	4	3	1	4	5	5	3	6	6	2	5	3	5	4	7	4	5	5	6	3	6	6	2	3	3	3	5	2	7	5	5	4	5	5	7	2	2	4	2	4	2	3	3	5	5	5	4	5
1	50	1	6	7	5	7	5	5	7	5	6	3	1	6	2	6	7	5	7	6	5	1	3	1	4	1	4	5	7	2	7	6	4	6	6	7	3	1	6	1	2	1	5	4	1	7	5	7	6
0	18	5	4	1	3	4	4	2	5	4	4	5	3	7	1	4	7	7	6	7	5	4	4	2	5	3	2	2	4	4	3	7	7	7	5	6	4	2	3	1	7	4	2	4	4	5	7	2	5
0	25	6	5	4	6	6	5	5	6	5	4	4	5	7	5	4	5	6	5	7	7	5	5	3	4	3	5	4	6	6	4	4	4	4	4	5	6	4	4	3	4	4	4	3	3	6	2	2	4
0	26	3	1	3	6	6	2	6	6	3	6	3	1	3	6	1	1	7	1	7	2	5	2	2	1	2	2	6	2	7	7	7	1	7	7	7	2	1	7	1	2	1	6	5	1	7	7	7	7
0	22	6	4	7	4	4	7	3	2	6	5	4	7	6	4	2	6	6	6	7	7	5	6	3	5	4	7	5	7	3	6	5	7	6	3	5	6	3	4	5	6	5	4	6	6	4	4	4	5
0	46	2	5	5	4	5	3	5	7	5	5	3	2	2	5	3	7	5	2	5	4	2	1	2	1	1	1	3	1	2	4	7	1	5	6	6	3	1	5	1	1	1	2	7	1	6	6	5	4
0	22	3	5	5	5	5	4	5	5	4	5	3	4	5	5	3	3	6	3	6	2	6	6	3	3	5	2	5	2	3	4	6	2	6	6	6	2	2	5	2	3	3	4	6	3	6	5	5	6
0	22	2	6	6	4	5	2	6	6	5	6	7	4	1	5	7	7	7	3	4	6	6	5	1	4	7	6	6	5	6	7	5	6	7	7	7	7	1	6	1	1	1	6	4	5	7	5	6	7
0	28	5	3	7	4	5	6	4	4	6	4	5	6	3	4	1	6	7	4	5	6	5	4	3	3	2	3	4	3	4	4	7	5	3	4	4	7	2	4	1	6	4	3	7	5	3	4	4	7
0	20	6	5	3	6	6	4	5	5	5	4	6	4	2	5	4	2	5	5	5	2	5	3	1	2	3	4	3	3	6	5	7	2	6	4	5	2	1	3	1	2	3	3	4	2	5	6	4	6
0	21	5	4	7	6	7	3	4	7	7	5	6	5	7	2	3	6	6	5	7	5	5	7	3	2	2	2	6	7	4	5	7	5	7	5	6	6	1	4	1	4	2	5	7	5	7	5	5	7
0	23	5	3	6	4	4	6	4	3	4	3	3	4	5	3	3	3	6	6	6	4	6	6	4	3	3	5	4	5	6	4	7	4	3	3	4	5	4	3	5	6	3	3	4	4	4	3	3	5
0	24	4	4	5	6	5	6	3	3	3	2	2	4	6	2	4	3	6	3	6	3	5	4	6	4	4	4	2	3	3	3	5	3	5	4	4	4	4	5	5	5	4	5	4	6	4	4	5	4
0	23	4	5	6	6	6	3	3	2	6	7	6	6	4	2	6	6	6	6	6	6	6	6	1	1	1	4	7	7	2	7	7	7	6	6	6	6	4	3	7	1	7	5	7	1	4	6	3	2
0	23	6	5	4	6	6	2	5	3	5	6	5	4	2	5	7	6	7	1	7	4	5	6	3	3	5	5	5	4	6	4	6	4	6	5	6	4	3	5	2	4	3	5	5	2	6	6	5	6
0	19	5	4	6	5	6	3	5	4	5	3	4	4	7	3	2	2	6	4	5	6	3	4	4	5	3	3	4	3	5	6	7	5	5	4	5	4	2	2	2	7	2	3	6	4	5	3	3	4
0	22	3	5	1	4	6	3	5	4	5	2	4	5	3	3	3	3	6	3	4	2	5	3	3	2	2	3	4	5	6	3	6	2	4	4	6	2	3	2	2	6	3	3	4	2	5	5	3	5
0	22	5	6	6	6	5	2	2	4	5	6	1	3	6	4	2	1	7	5	7	5	6	7	5	3	1	4	7	3	2	7	7	3	6	6	7	4	1	6	2	5	2	6	5	4	7	6	7	6
0	23	3	5	3	4	6	3	5	5	3	6	4	2	3	3	3	2	4	3	6	2	6	5	2	3	2	2	3	2	4	5	7	2	4	4	6	2	1	2	1	1	2	3	4	2	6	5	4	6
0	21	4	4	5	6	6	5	3	4	4	5	4	6	3	3	3	2	5	5	6	2	5	6	2	2	3	5	3	4	3	5	6	2	4	3	4	4	2	3	2	3	2	3	3	2	5	5	3	3
0	20	4	5	1	5	7	3	6	5	6	5	4	3	7	4	1	1	7	4	7	2	5	5	2	6	1	2	4	7	4	6	7	3	4	4	5	2	2	4	5	5	3	4	2	2	7	7	5	5
0	24	4	2	4	4	5	6	3	4	7	3	7	6	5	1	2	4	6	7	7	3	4	3	1	4	2	2	1	5	7	3	6	4	4	3	3	3	5	1	5	7	3	1	5	4	4	4	1	4
0	21	6	4	7	4	4	3	4	4	5	3	7	4	4	4	1	2	5	3	4	4	6	2	2	2	2	4	4	5	4	5	7	4	4	4	5	4	2	4	2	5	3	2	4	2	4	3	4	6
0	23	5	6	6	7	5	3	5	3	7	6	4	4	7	4	6	4	6	4	7	4	4	2	3	2	4	4	6	5	4	6	7	4	3	4	2	5	1	5	2	5	2	4	4	3	3	5	5	5
0	21	4	6	5	5	7	3	5	6	5	6	4	1	4	4	2	1	6	3	7	4	6	6	1	1	1	3	4	3	5	6	7	1	7	5	6	2	1	5	1	4	1	4	4	1	7	6	5	7
0	19	3	5	4	4	5	2	3	5	4	3	4	3	6	5	5	3	7	1	5	3	3	5	6	6	6	3	5	4	4	7	6	2	3	3	5	2	2	2	2	2	3	2	5	4	6	4	4	4
0	24	3	4	3	5	6	3	6	5	3	5	3	2	1	4	6	2	4	6	6	2	4	4	2	3	2	1	3	2	4	5	7	2	6	5	6	2	2	4	2	3	2	4	6	2	4	5	4	6
0	18	3	6	7	4	6	2	5	3	5	5	5	4	6	4	2	3	5	3	6	2	5	6	3	2	2	2	4	6	3	6	7	2	7	4	3	3	2	6	3	3	2	4	4	3	6	5	4	7
0	24	6	4	5	7	6	4	3	3	4	3	6	5	7	2	4	6	6	5	5	5	7	5	6	6	3	5	4	3	4	3	7	4	2	3	5	6	4	5	3	2	4	5	6	5	6	5	4	5
0	23	5	4	7	6	6	4	4	5	4	3	3	3	5	4	2	2	5	4	5	3	7	6	2	2	2	3	6	3	6	6	7	2	7	4	6	3	1	3	2	2	4	2	3	2	6	5	5	7
0	22	4	6	1	4	5	2	4	7	4	7	2	4	4	2	4	4	7	7	7	1	5	7	1	4	1	7	7	7	5	7	7	4	4	7	7	7	1	5	1	4	1	7	1	1	7	4	7	7
0	20	1	5	4	7	4	1	1	4	7	7	7	4	7	4	7	7	1	1	7	7	7	7	5	6	1	7	7	7	7	7	7	7	4	7	1	7	1	4	5	4	1	3	1	4	7	1	6	1
0	44	3	6	6	4	5	2	6	7	2	5	2	6	2	5	6	1	6	2	7	1	6	6	1	4	1	2	6	2	2	6	7	1	7	6	7	6	1	6	1	2	1	6	2	1	7	6	6	6
0	19	4	5	5	4	3	1	4	5	6	3	3	2	7	6	7	2	6	3	5	1	5	4	7	7	3	4	5	3	3	1	7	2	4	5	6	1	5	6	1	2	4	6	4	2	5	5	6	4
0	20	4	4	4	3	5	3	3	2	2	2	3	3	3	2	4	3	4	4	6	2	4	4	3	2	2	2	4	3	2	1	5	2	2	2	3	2	1	2	3	2	2	2	4	2	5	4	3	3
0	25	5	4	5	6	7	4	5	5	4	6	5	1	5	4	2	4	5	3	2	3	5	4	2	4	4	5	1	4	3	4	7	5	7	4	3	2	6	3	6	1	3	3	2	1	6	3	4	5
0	23	4	3	2	4	5	5	3	3	3	4	3	4	4	2	5	3	3	5	3	2	6	5	2	2	5	4	2	7	3	3	7	1	5	3	5	3	2	2	3	6	3	3	4	3	4	5	4	4
0	21	3	7	6	7	5	6	4	6	6	4	5	4	4	4	3	2	5	4	4	2	6	7	5	5	2	4	3	6	5	6	6	2	7	5	6	2	2	6	1	5	2	3	2	1	6	7	6	6
0	22	2	4	7	3	6	4	5	6	6	6	7	2	2	4	2	5	5	4	6	5	5	3	4	4	4	3	4	3	5	5	4	5	5	5	4	4	4	4	4	4	4	4	4	4	6	6	6	5
0	25	4	6	3	5	6	4	5	6	5	6	6	4	5	3	5	4	5	5	6	4	4	5	4	4	3	4	5	5	4	6	7	4	5	5	6	6	4	6	4	5	3	4	4	3	5	5	5	6
0	19	2	3	1	5	1	7	2	3	5	2	4	3	6	2	3	3	5	1	1	2	4	6	5	7	3	7	1	4	2	3	5	3	5	6	7	2	4	2	4	1	3	3	5	2	7	6	3	5
0	52	5	6	2	4	7	2	6	7	2	6	2	1	4	6	6	2	5	4	6	2	5	3	2	1	1	3	6	2	3	6	5	1	4	6	6	2	3	6	2	2	2	6	2	1	7	6	6	5
0	24	7	4	6	5	5	2	3	3	5	5	5	5	5	2	6	4	6	6	4	4	5	6	3	4	2	1	3	2	6	3	7	5	5	6	4	3	1	2	4	3	1	2	4	4	5	6	3	6
0	24	7	4	6	5	5	2	3	3	5	5	5	5	5	2	6	4	6	6	4	4	5	6	3	4	2	1	3	2	6	3	7	5	5	6	4	3	1	2	4	3	1	2	4	4	5	6	3	6
0	24	7	4	6	5	5	2	3	3	5	5	5	5	5	2	6	4	6	6	4	4	5	6	3	4	2	1	3	2	6	3	7	5	5	6	4	3	1	2	4	3	1	2	4	4	5	6	3	6
0	22	5	7	6	5	6	4	7	5	5	7	5	5	7	5	6	3	6	6	7	5	5	2	3	4	4	3	7	6	5	7	7	6	5	4	6	3	2	7	5	4	5	5	6	2	6	6	7	1
0	19	1	5	1	2	6	1	5	6	3	6	6	5	4	2	5	1	7	4	4	7	7	3	1	5	6	5	4	1	7	5	7	7	7	4	7	7	1	3	1	6	7	2	7	1	7	7	3	5
0	19	4	5	1	4	6	3	5	5	5	4	6	3	2	4	6	4	3	4	6	4	6	6	1	4	4	4	5	5	5	6	7	5	6	4	4	3	2	4	2	2	2	3	4	3	4	6	5	5
0	19	3	6	7	3	5	1	7	5	1	7	2	4	6	6	7	5	7	2	7	7	1	1	1	6	1	5	7	6	2	7	7	2	7	7	5	4	1	6	1	1	1	6	1	2	6	7	7	7
1	26	6	5	3	5	7	5	2	6	6	6	2	2	5	4	2	2	5	4	4	2	6	5	1	6	2	5	4	2	5	6	7	3	6	4	5	2	2	5	1	2	6	4	5	2	6	6	5	5
0	18	2	7	2	6	7	2	7	6	1	6	1	1	1	6	4	2	6	2	7	1	3	1	1	2	1	1	6	1	2	6	6	1	5	6	4	1	1	7	2	1	1	7	2	1	7	6	6	3
0	50	5	5	7	5	6	4	5	5	6	5	5	3	6	5	3	2	6	3	6	4	6	3	4	3	3	3	4	2	4	5	6	2	4	5	4	4	2	5	1	2	3	4	3	1	5	6	3	6
0	21	4	5	3	6	6	3	4	5	5	5	2	3	6	5	3	4	6	3	7	3	6	5	3	2	2	3	5	5	4	5	6	5	6	5	6	4	2	5	2	3	2	5	5	3	6	5	5	5
0	22	6	5	5	4	6	5	3	3	6	4	4	5	5	3	5	3	7	4	6	4	6	5	1	6	2	5	6	7	5	6	7	4	6	4	4	5	1	4	2	4	3	2	5	5	6	7	5	5
0	21	5	6	6	6	7	2	3	3	6	5	2	5	3	4	1	3	7	5	7	6	6	3	2	4	1	2	5	5	6	7	6	6	6	5	5	7	1	5	5	2	2	5	6	3	6	5	5	6
1	43	4	5	5	3	6	3	5	7	5	5	3	2	2	3	2	2	5	2	6	1	5	3	1	2	1	2	5	2	3	6	6	1	6	6	6	2	1	5	1	1	1	5	2	1	6	6	5	6
0	45	5	7	4	4	5	5	7	7	7	7	7	3	5	7	3	1	4	6	2	7	1	5	3	2	1	4	7	4	7	7	7	5	4	7	7	5	3	7	1	7	1	7	4	3	2	6	7	7
0	19	5	6	7	7	7	2	6	3	6	5	6	7	7	5	2	6	7	3	5	7	7	3	3	6	3	3	5	7	4	7	7	7	7	4	5	7	3	4	1	6	3	5	3	7	6	7	5	7
0	18	2	5	4	5	6	3	4	5	3	4	5	4	2	4	7	2	5	3	5	3	5	6	2	1	1	2	3	5	2	4	6	1	5	5	4	2	1	3	5	6	1	4	3	5	6	5	4	3
0	20	4	3	1	5	6	4	5	4	5	6	3	2	6	4	2	5	6	4	6	2	4	5	2	4	3	4	5	4	5	6	7	3	4	5	6	5	4	5	4	2	4	6	6	3	7	7	7	7
0	22	2	7	1	2	3	1	3	3	3	7	1	7	4	3	1	3	4	3	4	7	2	2	1	2	1	1	7	4	3	7	4	7	1	2	3	7	3	7	2	7	1	5	3	1	6	7	4	4
0	22	4	2	5	7	5	5	4	1	5	4	4	6	5	5	7	5	5	5	2	5	5	6	5	3	5	5	3	4	4	7	6	6	5	5	2	4	5	4	6	6	6	4	5	5	4	4	5	4
0	22	6	4	7	7	7	5	4	5	6	5	6	5	4	2	1	5	4	7	5	4	7	5	4	3	2	7	2	5	5	3	7	3	6	2	6	4	2	3	6	4	4	3	6	3	7	6	3	7
0	27	4	5	6	5	6	5	6	5	5	5	7	4	7	4	6	3	7	4	6	7	5	4	2	2	3	3	4	6	6	4	7	3	4	5	4	7	5	4	3	2	2	4	4	3	4	4	4	4
0	22	4	6	4	6	7	3	4	5	6	5	5	2	5	5	7	4	6	3	4	3	6	3	2	2	1	2	6	6	4	6	7	4	7	6	6	2	1	5	1	1	1	5	6	4	7	6	6	7
0	22	7	5	5	7	7	2	5	3	6	6	3	2	7	2	1	1	5	5	6	2	6	7	1	2	1	4	6	6	6	6	7	2	6	2	6	2	2	5	2	5	2	5	5	2	7	6	5	7
0	21	4	6	7	7	6	3	5	5	6	5	5	5	6	6	4	5	6	3	7	3	7	6	3	6	5	5	6	6	3	4	6	3	7	5	3	3	3	5	1	5	4	5	7	4	7	6	5	6
0	22	5	7	1	5	3	1	6	6	5	6	5	2	6	6	6	5	6	4	7	4	4	2	2	2	1	5	7	5	2	6	7	4	5	5	5	5	1	6	4	2	1	4	5	4	6	4	5	4
0	21	4	6	5	5	5	3	6	6	5	5	3	3	2	4	4	3	6	3	6	1	6	6	5	2	4	5	5	6	6	4	7	2	7	6	6	2	3	6	2	4	3	3	5	3	6	6	4	7
0	20	2	6	5	5	6	2	6	4	2	5	3	4	4	6	7	4	5	2	7	1	4	1	1	1	2	2	4	7	3	6	7	2	7	6	6	1	1	6	2	1	1	4	5	5	7	7	1	7
0	21	4	5	5	6	6	3	5	2	4	5	4	4	6	3	6	3	5	4	7	2	5	6	4	5	5	4	2	1	3	4	7	2	5	4	4	3	2	5	1	2	3	5	2	3	4	5	4	5
0	21	6	6	3	4	4	2	6	5	3	4	3	5	6	3	2	2	5	3	5	2	7	3	1	5	1	3	3	5	6	4	6	4	7	4	7	2	1	4	1	1	1	5	6	4	6	5	4	6
0	24	4	6	7	7	6	2	4	3	5	4	4	5	4	6	7	5	6	6	6	5	5	4	3	2	2	5	6	5	5	6	7	2	4	5	5	5	1	4	1	6	4	4	4	2	6	5	5	5
0	20	6	4	1	1	3	3	3	3	3	4	2	2	1	3	2	3	3	4	2	3	2	3	3	4	5	3	3	3	4	4	2	4	4	3	4	2	4	4	6	3	4	4	4	4	4	4	3	3
0	21	6	5	6	6	6	5	6	2	5	2	6	4	7	1	7	5	7	6	7	2	7	6	1	1	7	6	3	5	7	5	7	1	7	2	4	1	5	3	1	2	2	1	1	2	6	6	1	7
0	20	6	5	7	6	6	5	6	3	7	5	5	4	4	4	5	5	6	4	6	7	5	6	5	5	6	4	4	5	6	4	7	6	5	4	5	6	5	4	5	6	5	4	5	5	5	6	5	6
0	23	4	4	6	4	5	3	3	2	3	4	2	4	2	5	1	3	6	5	6	4	3	4	2	2	1	2	2	5	5	4	6	3	4	3	4	5	2	3	2	1	3	1	3	3	4	5	3	3
0	20	4	6	2	5	6	2	5	4	4	4	5	2	5	3	6	1	6	4	5	2	7	5	1	1	1	3	5	5	5	3	4	1	7	3	4	5	2	5	1	2	2	3	4	2	7	6	6	4
0	21	1	6	2	5	6	2	5	5	6	5	3	2	5	5	4	3	7	2	6	4	6	5	1	1	1	2	4	4	2	5	6	5	6	6	5	5	2	5	2	2	2	4	2	5	7	6	5	6
0	21	5	6	5	3	7	1	4	2	6	6	6	4	7	4	2	4	6	5	7	3	6	3	5	2	2	2	2	5	3	6	7	7	6	4	3	3	2	3	4	1	2	2	2	6	3	6	4	7
0	20	2	6	4	6	7	2	6	5	5	5	5	4	1	6	5	3	6	2	6	3	4	4	4	5	4	2	5	5	5	5	5	5	3	6	6	5	2	6	1	5	1	5	2	3	5	5	5	6
0	26	6	3	2	3	4	6	5	5	6	5	6	6	7	4	6	5	6	5	7	7	5	5	2	4	5	5	5	7	6	5	6	5	6	4	6	7	4	3	5	5	5	4	6	5	6	2	5	6
0	20	3	4	6	2	5	3	3	5	6	3	6	4	1	3	5	4	7	3	5	5	6	3	4	3	3	3	5	4	4	6	7	2	6	5	5	5	3	4	2	1	2	3	2	2	5	4	4	5
0	21	5	5	1	4	7	5	6	5	6	6	6	6	6	1	7	7	7	6	7	5	7	6	1	1	1	4	6	7	5	5	7	2	7	5	7	6	1	5	2	7	5	5	6	7	1	3	5	6
0	20	6	5	7	5	6	7	5	3	5	6	1	4	4	6	7	7	7	7	7	3	6	6	3	4	5	3	5	4	7	6	5	7	7	5	7	7	4	6	7	7	3	2	6	7	7	4	6	6
0	21	1	6	5	4	4	1	6	7	2	6	1	1	1	6	7	1	5	1	6	2	3	1	7	4	2	1	5	2	1	6	7	2	4	6	6	2	1	6	1	4	1	6	2	2	4	3	6	5
0	21	7	2	6	7	6	7	5	3	6	6	4	6	7	1	1	7	6	7	7	4	7	6	2	5	4	5	5	6	6	3	7	4	7	4	5	7	2	5	1	4	5	4	2	6	7	6	4	5
0	20	2	5	4	4	6	2	5	4	4	5	6	5	6	6	7	2	7	4	7	4	2	5	3	2	3	3	5	7	3	4	7	4	6	5	6	5	2	5	2	5	3	3	5	2	7	5	3	6
0	22	6	7	7	7	7	1	4	2	7	7	1	7	7	1	1	1	7	4	7	7	7	7	1	1	4	4	2	4	1	5	7	7	7	4	7	7	1	6	4	7	1	6	1	1	7	7	6	7
0	20	5	6	7	6	6	5	5	3	6	6	6	6	6	5	4	6	6	5	4	5	6	6	6	5	5	5	5	6	5	7	7	5	7	6	4	6	2	6	5	5	6	6	6	6	5	6	6	7
0	21	6	4	6	5	7	5	3	4	3	2	5	4	7	3	7	7	5	5	4	7	3	5	1	6	2	1	3	6	3	3	7	7	5	6	5	6	1	3	7	4	2	3	6	4	2	6	3	7
0	21	4	6	5	5	7	2	6	1	5	6	5	5	6	2	4	5	7	6	4	3	7	7	1	1	4	5	7	5	7	7	7	1	7	5	4	2	1	6	7	6	2	5	3	1	4	7	6	7
0	21	7	7	7	2	7	1	7	3	3	7	2	1	7	5	7	1	1	1	7	1	7	1	1	3	3	1	7	7	1	7	7	2	7	7	7	2	1	7	2	1	3	7	7	1	7	7	7	3
0	20	3	5	6	5	6	2	6	5	3	5	4	5	2	6	3	2	5	3	6	6	5	2	4	4	4	3	5	5	3	6	6	5	5	4	5	6	2	5	3	2	3	2	4	3	5	5	5	6
0	21	5	6	3	3	5	3	6	5	5	5	5	6	5	5	5	6	6	4	5	6	6	5	4	3	3	4	4	5	5	6	7	5	3	4	6	6	3	6	2	5	4	4	3	3	6	4	5	5
0	21	6	5	3	7	6	3	6	5	6	5	6	6	5	5	3	6	6	3	6	5	6	3	6	4	4	5	5	5	6	3	7	5	4	5	4	5	2	5	2	2	2	4	5	5	5	4	4	6
0	21	4	6	5	3	6	2	6	7	3	5	5	1	4	5	5	1	6	2	7	2	5	3	2	2	1	4	5	3	2	7	5	2	6	6	7	2	2	6	1	2	1	3	2	1	2	7	7	7
0	21	7	4	2	6	7	6	6	5	6	5	5	6	7	5	3	5	7	6	6	5	6	6	2	2	5	5	4	7	5	4	7	5	5	6	4	6	4	5	7	7	6	4	7	5	5	7	4	3
0	22	7	5	5	7	7	2	5	3	6	6	3	2	7	2	1	1	5	5	6	2	6	7	1	2	1	4	6	6	6	6	7	2	6	2	6	2	2	5	2	5	2	5	5	2	7	6	5	7
0	21	6	6	3	4	4	2	6	5	3	4	3	5	6	3	2	2	5	3	5	2	7	3	1	5	1	3	3	5	6	4	6	4	7	4	7	2	1	4	1	1	1	5	6	4	6	5	4	6
0	21	4	7	2	7	7	2	4	4	6	5	5	4	6	5	2	2	5	2	7	5	7	7	4	3	2	4	6	6	3	2	6	4	6	5	6	5	1	7	2	3	2	5	4	3	6	5	6	6
0	21	3	6	4	6	2	2	5	5	4	6	4	3	7	4	4	2	6	2	6	1	5	6	2	2	1	3	5	5	4	6	6	1	4	5	6	2	1	5	2	3	2	5	3	3	6	6	5	5
0	20	4	5	6	4	5	3	4	5	3	4	5	4	2	3	3	5	5	6	5	3	6	4	3	4	1	4	3	4	6	4	7	3	5	3	5	4	2	3	2	4	3	2	4	3	5	5	4	5
0	21	5	4	4	2	6	3	6	6	4	6	6	2	3	5	5	4	7	3	5	2	5	5	4	3	3	2	6	5	5	6	7	2	6	5	7	6	3	6	1	1	3	6	5	2	6	5	6	4
0	21	4	4	3	5	5	4	5	6	5	5	6	6	7	4	5	5	7	5	7	6	5	6	3	1	5	4	4	6	5	6	6	5	5	4	5	6	3	3	2	5	2	3	5	5	6	6	5	5
0	21	3	5	4	4	6	4	4	5	4	3	5	5	6	4	5	5	6	4	4	4	3	2	4	3	4	3	4	4	5	5	7	5	5	4	3	4	4	5	6	6	3	3	4	5	5	4	3	6
0	21	5	6	4	7	7	2	6	5	3	3	3	3	5	6	3	4	5	2	7	2	7	7	3	3	5	5	6	7	4	6	7	2	7	6	4	2	2	6	1	3	2	5	3	2	3	7	6	7
0	21	5	5	4	2	4	4	4	4	4	4	5	4	2	3	2	4	4	4	5	5	4	3	2	2	2	5	5	4	4	6	6	4	5	5	5	4	2	5	2	4	4	4	5	5	5	4	4	3
0	20	6	6	2	6	7	2	3	6	5	5	5	2	7	4	6	6	7	5	7	5	7	6	2	2	4	3	4	5	2	2	7	4	5	4	6	5	1	6	1	5	1	4	2	5	7	6	5	5
0	21	5	4	4	6	4	3	3	3	4	3	5	4	5	4	7	4	3	5	5	3	3	3	3	2	2	3	2	5	5	4	4	2	3	4	3	3	3	4	4	3	2	2	3	4	4	2	3	3
0	20	4	5	7	6	6	5	3	1	7	6	7	6	7	3	7	7	7	6	7	7	4	7	3	3	5	5	5	5	5	3	7	5	5	1	5	7	1	3	1	6	2	2	7	5	5	7	4	4
0	25	4	6	4	4	6	4	6	7	4	7	4	1	4	4	4	1	4	1	7	1	3	4	1	4	1	1	4	5	6	4	6	1	4	1	6	4	1	4	1	1	1	1	4	1	6	6	2	4
0	22	7	7	5	7	6	7	1	1	3	3	4	4	5	1	7	2	7	7	5	7	7	7	7	7	6	7	7	6	7	7	5	7	5	4	7	7	7	3	4	4	5	5	4	5	7	7	7	4
0	21	4	4	4	3	7	5	3	5	4	5	5	4	3	4	5	3	5	5	4	4	5	3	3	3	3	3	5	5	5	4	6	5	6	4	6	7	2	2	1	2	2	3	4	2	6	5	4	7
0	20	2	6	6	5	7	1	6	6	5	6	4	2	6	6	5	6	5	4	5	2	6	5	2	2	4	4	6	5	6	6	6	3	5	5	6	3	2	6	1	4	4	5	2	2	6	6	5	6
1	27	3	6	6	3	3	2	5	2	6	7	5	6	7	4	2	7	4	3	3	3	3	4	4	6	4	4	6	6	2	6	5	2	5	3	6	3	5	5	2	5	3	6	2	5	5	3	5	5
0	29	4	4	1	1	1	3	3	3	3	3	3	3	3	3	3	3	3	3	3	3	3	3	3	3	3	3	3	3	3	4	4	4	4	4	4	4	4	4	4	3	3	3	3	3	4	3	3	4
0	39	4	6	5	5	6	2	5	7	4	5	2	2	1	5	5	1	6	2	7	2	4	2	3	2	5	2	5	5	2	4	6	4	6	5	5	4	2	6	3	5	2	4	5	2	5	5	5	7
1	42	5	6	6	5	6	3	5	6	5	6	5	2	5	6	2	2	5	2	6	2	5	3	2	3	5	4	4	5	3	6	6	3	6	6	6	3	3	6	2	2	2	5	2	2	6	4	6	6
0	31	6	6	6	6	6	2	5	6	6	6	2	2	6	6	6	1	6	2	7	2	4	5	1	2	4	4	4	1	6	6	6	1	6	6	6	3	1	6	1	1	1	5	5	1	7	6	6	7
0	24	2	6	4	6	7	2	6	5	6	4	7	3	5	6	2	2	7	2	7	2	5	2	2	5	6	2	6	5	7	3	7	1	7	6	3	5	2	6	2	6	2	2	7	2	5	7	4	6
0	33	5	4	6	4	6	5	6	6	6	5	5	3	4	3	6	4	6	5	6	5	6	5	3	2	3	2	4	3	5	5	6	4	3	5	6	5	2	4	1	5	3	3	4	4	6	6	5	5
0	27	5	5	5	7	7	5	4	5	6	5	5	4	7	4	2	5	6	4	5	3	5	3	1	1	1	2	6	4	4	5	7	3	6	5	6	5	1	5	1	1	1	4	4	1	7	7	5	7
0	28	5	5	2	4	6	2	5	5	6	5	5	4	6	4	3	1	6	2	5	2	5	2	4	1	2	3	6	2	3	5	7	1	6	5	6	2	2	5	2	3	2	4	4	2	5	5	5	4
0	50	3	3	2	5	6	5	5	4	6	5	6	4	6	5	7	3	6	3	6	5	6	2	2	2	3	3	4	4	2	5	5	4	5	5	6	6	4	4	2	5	2	5	2	2	6	7	5	5
0	39	2	7	4	2	2	1	4	7	7	7	4	1	7	7	2	1	7	1	4	6	7	2	6	6	1	2	6	1	2	7	7	1	7	7	7	6	2	7	1	6	1	6	1	1	4	4	7	1
0	25	4	4	4	4	4	4	4	4	4	4	4	4	4	4	3	4	4	4	4	4	4	4	4	4	4	3	4	3	4	4	4	4	4	4	4	5	3	4	3	4	3	4	4	4	4	4	4	4
0	23	4	6	2	4	5	3	6	4	4	6	5	4	6	5	2	3	1	1	5	4	3	5	1	1	2	3	6	4	4	2	6	3	4	5	6	5	4	6	1	3	2	6	5	4	6	5	6	5
0	31	4	4	3	4	4	4	4	4	4	4	4	4	4	5	2	3	6	2	6	4	2	5	3	5	4	3	4	4	3	5	3	4	5	3	5	3	5	3	5	4	6	4	4	5	3	5	3	5
0	24	3	5	5	6	7	5	5	4	4	5	5	4	3	5	7	4	6	2	3	6	6	5	6	5	4	6	6	4	3	6	6	6	7	5	6	6	2	5	1	5	5	5	2	5	6	3	5	5
0	29	4	5	5	4	6	2	5	5	4	5	4	3	3	5	3	2	7	3	5	3	5	4	1	3	3	3	6	3	2	6	7	3	7	6	6	2	2	6	4	5	3	5	5	3	5	5	6	6
0	28	2	6	1	3	7	1	6	7	3	6	2	1	7	6	1	1	7	2	5	2	2	1	7	6	2	2	7	5	1	7	6	2	7	6	4	2	2	6	1	4	2	6	6	2	5	6	6	7
1	27	4	5	7	5	5	4	4	6	3	4	4	1	3	3	7	3	5	3	2	7	6	5	2	1	6	1	5	6	3	7	7	4	2	5	5	7	2	6	2	5	2	5	5	2	4	6	6	2
0	30	2	4	1	2	6	3	5	6	6	5	3	2	1	4	5	2	5	4	7	2	7	4	2	2	2	3	4	5	4	5	7	2	6	5	7	2	1	4	1	1	4	4	2	2	7	6	5	4
0	21	6	5	2	5	5	4	6	6	6	4	3	4	7	4	5	5	7	5	7	6	5	7	2	6	2	3	7	2	1	7	7	3	5	7	6	5	1	7	1	3	1	6	1	2	7	5	6	6
0	21	5	6	6	7	7	5	2	6	2	3	4	2	6	2	1	2	6	5	7	2	7	7	1	2	1	3	3	5	5	6	6	4	7	5	5	2	1	5	7	1	1	4	6	2	6	7	4	1
0	20	6	5	7	6	6	5	6	3	7	5	5	4	4	4	5	5	6	4	6	7	5	6	5	5	6	4	4	5	6	4	7	6	5	4	5	6	5	4	5	6	5	4	5	5	5	6	5	6
0	21	3	6	4	6	7	2	5	4	6	5	4	5	3	5	7	5	7	4	5	5	4	3	6	3	4	5	5	4	3	4	6	5	7	2	5	5	2	5	7	6	6	5	6	4	5	5	5	6
0	28	3	6	6	5	7	3	4	5	5	4	4	3	2	5	3	2	5	3	4	2	6	6	2	4	2	2	4	2	3	2	7	2	7	3	4	3	2	4	2	2	3	4	4	4	5	4	4	6
0	50	6	5	4	4	6	3	4	5	6	5	4	3	2	4	2	2	6	5	6	2	5	4	2	6	2	2	5	2	5	5	7	2	6	6	6	2	2	5	2	3	4	4	5	2	6	6	4	6
1	41	6	5	7	3	6	6	4	5	6	5	6	6	7	2	7	3	7	6	7	3	5	6	6	4	2	4	6	5	5	5	7	3	7	4	3	5	3	5	2	5	5	4	6	5	3	6	5	6
0	36	2	5	4	6	6	5	7	6	7	4	3	5	4	5	6	7	5	3	4	2	6	5	2	6	6	5	6	6	2	7	6	6	5	5	7	4	4	4	6	7	4	4	1	4	5	6	4	6
0	43	4	5	5	3	6	4	4	6	3	3	2	2	1	5	4	1	6	3	6	2	5	4	3	2	3	3	5	3	6	5	5	2	6	5	5	2	2	5	1	2	1	4	2	1	5	5	4	6
0	21	2	6	4	6	6	2	6	5	5	4	2	3	3	6	6	2	5	2	6	5	6	6	3	2	5	5	6	3	5	4	7	3	6	6	6	4	2	6	3	4	5	6	4	3	6	4	5	7
0	46	1	5	3	2	4	2	5	6	5	6	4	1	1	5	4	1	3	1	4	1	1	1	3	1	3	1	2	2	4	2	6	2	5	6	7	1	1	5	1	2	1	6	1	1	6	7	4	3
0	19	4	6	2	4	6	2	4	5	5	4	3	3	4	6	5	3	5	2	7	2	3	5	5	5	4	2	4	3	4	3	4	3	6	6	5	2	3	5	2	2	2	5	5	2	6	4	2	5
0	54	2	6	1	7	6	2	6	6	5	5	4	2	4	5	3	2	5	2	6	2	5	2	2	2	2	2	5	2	5	6	6	2	5	6	6	2	1	5	1	2	2	6	2	2	6	6	6	5
0	22	4	6	6	3	6	2	4	5	4	6	3	2	3	5	3	2	7	2	6	2	4	2	1	2	2	2	5	2	3	6	6	2	6	6	7	2	2	5	2	2	2	5	6	2	6	6	6	6
0	22	3	3	6	5	7	4	4	4	5	3	4	4	5	3	6	4	5	5	5	5	5	6	2	3	3	4	2	6	7	4	5	6	6	4	5	5	2	2	4	5	2	1	5	5	6	6	3	5
0	21	2	6	7	6	5	2	6	7	7	4	2	2	5	6	6	2	6	1	6	5	7	7	4	3	5	1	6	5	7	6	7	2	7	6	7	4	1	5	1	4	1	6	3	1	7	7	6	7
0	26	4	5	7	6	6	5	6	5	6	5	5	5	5	5	7	6	6	5	7	6	6	4	3	4	3	3	5	5	5	6	7	4	6	5	5	7	4	5	3	4	4	4	6	4	7	4	5	7
0	23	6	4	5	5	6	3	3	3	5	3	3	5	7	3	3	4	7	4	6	2	7	4	6	7	3	6	4	7	5	6	7	3	6	3	3	2	2	3	1	5	2	2	6	2	4	6	4	3
0	25	2	6	6	5	7	2	6	2	4	5	7	5	5	6	3	6	7	2	7	4	7	2	3	3	6	3	6	3	3	5	6	3	7	5	3	2	2	5	5	4	3	5	6	6	5	6	5	6
0	25	6	5	6	6	6	5	4	4	7	4	6	4	6	3	7	6	6	4	5	6	6	5	5	5	6	6	6	6	6	6	6	6	6	5	7	6	5	5	4	6	3	5	6	6	6	6	6	6
0	21	3	6	7	6	7	2	2	2	4	3	2	2	2	5	1	2	7	2	7	4	6	6	2	5	7	2	5	3	2	6	7	2	7	3	5	2	1	2	7	5	2	5	2	2	6	5	6	6
1	56	4	5	2	5	6	4	3	5	4	5	5	3	3	2	6	2	3	4	3	4	5	4	4	4	4	4	5	6	4	5	4	4	4	5	5	5	4	5	2	3	4	3	3	2	5	5	4	4
0	20	4	3	5	7	7	4	5	4	5	4	6	4	4	4	5	5	7	4	6	5	6	5	2	2	2	3	5	6	5	5	7	5	5	4	4	4	3	4	2	1	2	4	4	4	5	6	4	5
0	22	5	5	4	5	5	3	5	4	5	6	4	3	5	5	2	4	6	3	5	5	6	3	3	2	3	6	5	5	3	2	6	3	5	5	4	4	3	6	3	4	6	6	5	3	5	4	5	6
1	42	4	4	6	2	3	2	5	6	2	5	2	2	4	5	2	4	4	2	1	1	5	2	4	3	2	2	6	2	2	5	6	1	6	6	4	2	2	5	1	1	2	5	2	1	3	5	5	6
1	42	4	4	6	2	3	2	5	6	2	5	2	2	4	5	2	4	4	2	1	1	5	2	4	3	2	2	6	2	2	5	6	1	6	6	4	2	2	5	1	1	2	5	2	1	3	5	5	6
0	21	6	3	4	5	6	4	5	2	5	3	4	4	4	3	5	5	5	5	6	4	4	4	5	3	4	3	4	4	5	5	5	4	5	3	4	3	3	3	6	3	4	3	4	4	5	5	3	5
0	40	5	5	5	5	5	3	6	4	5	5	5	3	6	4	3	2	5	3	5	4	6	4	2	2	3	2	4	4	4	5	6	2	5	5	5	4	2	6	2	4	2	5	3	2	4	5	5	4
0	20	5	2	7	5	6	2	5	5	5	4	1	2	7	5	4	2	6	2	6	1	6	5	2	2	6	4	5	5	6	5	7	1	7	5	5	1	1	6	3	3	2	5	6	1	6	6	5	6
1	45	4	3	4	2	6	4	3	6	4	2	4	2	1	3	6	2	5	5	2	2	4	3	1	2	3	2	3	2	1	4	5	1	2	2	6	2	2	2	2	2	2	4	2	2	2	2	4	5
0	26	2	3	7	6	6	3	3	5	4	3	2	2	6	3	1	1	5	5	3	2	6	6	4	2	5	5	3	6	5	6	7	2	7	3	6	4	1	3	5	4	2	3	6	1	5	6	6	3
0	55	5	4	4	4	6	2	4	3	5	6	5	4	2	3	2	3	6	3	6	2	5	7	4	2	2	2	5	6	6	6	7	1	4	3	6	2	2	6	5	2	3	3	2	1	5	5	4	7
0	20	4	6	7	5	6	2	6	2	5	5	1	4	3	5	6	3	6	2	7	1	4	4	3	1	1	4	6	3	3	6	7	1	6	4	4	1	1	5	4	1	3	4	6	2	6	6	4	4
1	25	4	5	2	3	5	3	3	2	4	4	5	5	5	6	6	3	5	5	5	5	5	4	5	3	2	3	5	5	5	2	5	3	5	3	3	3	2	5	2	2	3	3	2	2	5	5	4	5
0	26	2	7	2	6	7	1	6	5	5	7	3	5	3	7	3	4	3	1	6	1	4	3	3	2	5	2	6	3	2	6	6	2	6	6	4	1	1	6	1	3	2	6	5	2	6	6	6	6
0	21	3	5	5	5	6	3	4	5	5	6	5	2	6	5	5	5	5	4	5	3	7	7	2	4	5	4	6	5	5	5	7	3	7	5	6	4	3	5	1	2	2	5	4	3	7	7	5	5
0	30	5	4	2	2	3	3	5	4	5	6	2	1	1	4	3	1	5	2	6	2	6	3	1	1	1	2	6	2	2	1	7	1	7	4	4	5	1	6	1	1	1	6	1	1	6	5	4	5
0	24	4	5	5	2	5	2	4	4	6	4	5	6	5	2	2	7	7	6	7	6	5	4	1	1	1	5	2	7	3	3	1	5	5	2	7	7	2	2	7	6	1	2	4	3	7	7	4	5
1	18	4	4	4	6	5	3	5	2	4	3	4	6	5	4	4	4	6	3	5	6	4	3	3	5	4	4	6	5	3	6	5	6	5	4	5	6	3	3	5	5	4	4	5	5	5	7	6	5
0	41	1	6	6	6	6	4	4	4	6	4	6	4	7	6	6	4	7	3	4	3	6	6	4	7	3	3	6	6	2	6	6	3	7	6	6	6	2	6	4	6	3	4	6	3	6	6	6	6
0	20	6	6	5	6	5	6	3	1	6	3	4	7	7	2	6	6	6	6	6	3	7	7	4	5	6	6	5	6	5	4	6	6	6	5	3	2	4	4	4	5	3	3	6	6	5	4	4	4
0	22	6	6	7	6	6	2	6	4	5	6	5	1	1	5	6	1	5	1	7	4	4	2	1	2	1	2	5	2	3	6	7	2	6	5	3	2	1	5	1	2	1	3	5	2	5	4	3	4
1	25	3	5	6	7	7	3	4	2	7	3	7	6	3	3	7	6	7	3	2	6	6	3	5	2	7	7	5	7	6	2	6	3	1	2	2	6	6	4	6	7	2	2	7	6	7	5	2	7
1	53	5	6	6	6	7	6	5	7	7	5	2	2	7	7	7	5	6	5	5	4	6	6	5	6	6	6	5	5	6	6	5	3	7	7	7	7	2	6	6	6	6	6	6	6	7	7	6	6
0	27	2	6	5	6	7	2	5	6	4	6	1	5	6	6	2	1	4	1	5	2	4	6	1	1	1	1	6	2	2	5	7	1	6	6	5	2	1	5	1	1	1	6	2	1	6	5	6	7
0	22	3	5	7	6	7	3	5	4	5	5	5	6	7	5	6	5	7	2	5	5	7	6	2	6	6	3	6	5	6	7	7	5	7	5	6	4	3	6	5	6	1	5	6	5	5	7	6	6
1	57	4	4	2	3	5	4	3	5	4	5	4	3	3	3	5	4	5	4	5	3	4	3	3	3	3	3	3	5	4	4	5	3	5	3	4	3	4	3	3	3	3	3	3	4	5	3	4	5
1	45	4	5	3	2	6	2	4	6	4	5	2	1	1	5	4	1	4	3	5	3	3	3	4	2	1	1	6	2	2	6	5	2	4	5	5	3	2	4	1	2	2	5	3	2	4	5	5	5
1	32	4	2	4	5	5	5	3	3	6	3	5	5	2	2	4	6	5	6	6	5	1	2	1	5	4	3	2	6	5	3	7	3	5	3	1	3	4	2	7	5	5	2	7	5	4	6	3	5
1	32	4	2	4	5	5	5	3	3	6	3	5	5	2	2	4	6	5	6	6	5	1	2	1	5	4	3	2	6	5	3	7	3	5	3	1	3	4	2	7	5	5	2	7	5	4	6	3	5
1	32	4	2	4	5	5	5	3	3	6	3	5	5	2	2	4	6	5	6	6	5	1	2	1	5	4	3	2	6	5	3	7	3	5	3	1	3	4	2	7	5	5	2	7	5	4	6	3	5
0	25	5	5	7	7	7	5	6	5	6	6	3	2	4	5	6	1	6	2	7	2	6	2	2	1	1	1	3	5	6	6	7	1	7	6	7	5	1	5	1	1	3	3	6	1	7	6	5	6
0	21	6	7	5	5	7	1	6	4	5	4	2	5	6	7	1	2	4	1	7	1	6	5	1	6	2	2	6	5	1	7	4	1	7	6	6	1	1	6	1	1	1	6	4	2	5	7	7	7
1	40	2	6	3	1	6	1	6	6	2	3	1	1	1	6	2	1	7	4	6	1	1	1	6	7	6	1	7	1	1	1	6	1	7	6	7	1	2	6	1	1	6	6	1	1	6	7	6	7
0	22	3	5	6	4	6	3	7	4	5	6	5	5	1	3	7	2	6	3	7	2	4	4	1	7	1	4	7	3	3	6	7	1	7	7	1	5	3	6	1	2	1	6	1	1	1	5	5	6
1	40	1	1	1	1	1	1	1	1	1	1	1	1	1	1	1	1	1	1	1	1	1	1	1	1	1	1	1	1	1	1	1	1	1	1	1	1	1	1	1	1	1	1	1	1	1	1	1	1
1	55	4	6	3	4	4	5	5	6	4	5	4	2	2	6	4	2	5	3	5	4	4	3	3	4	3	4	6	5	5	7	6	4	5	6	6	3	4	5	4	3	2	5	5	4	5	5	5	5
0	21	5	5	7	6	6	4	6	3	6	5	6	6	1	4	7	5	6	5	7	2	7	7	2	6	6	7	5	6	1	6	7	5	7	4	3	4	5	4	7	7	7	2	7	7	2	7	4	6
0	22	7	5	7	3	7	3	6	4	6	5	5	7	7	3	1	4	7	5	7	5	4	2	6	5	4	4	4	7	3	1	7	2	5	4	5	4	1	6	2	1	2	2	5	4	4	5	6	3
0	23	5	7	7	4	7	1	7	7	4	7	3	1	7	7	7	7	7	1	7	1	1	1	7	6	5	1	6	5	6	7	7	6	6	5	7	1	1	7	1	4	1	7	7	7	7	1	6	7
1	29	5	5	6	7	7	6	4	2	4	4	7	7	7	3	4	4	7	3	6	6	6	3	5	2	5	3	5	6	3	6	7	6	7	5	6	6	6	3	5	6	4	5	7	3	6	7	4	6
0	45	5	5	6	6	7	6	3	3	7	5	6	5	4	4	3	5	7	5	6	5	6	6	5	6	6	5	4	6	7	4	7	6	7	4	6	7	5	4	2	5	5	3	6	6	5	5	4	7
0	25	4	5	6	4	4	3	2	4	3	5	5	4	7	4	3	4	7	4	6	5	7	6	5	4	3	2	5	5	5	5	7	3	7	5	4	5	3	4	2	4	4	3	2	3	4	3	3	2
0	24	2	7	1	4	7	1	7	6	7	7	2	2	2	6	7	1	7	6	5	3	7	6	2	3	7	1	6	4	3	7	7	1	7	6	7	4	1	6	1	1	1	6	7	1	7	5	7	7
0	45	3	5	1	5	7	2	6	6	4	7	1	1	6	4	1	1	5	2	7	7	5	4	1	1	1	1	5	4	2	6	7	1	6	4	5	4	1	5	5	1	2	4	2	1	2	5	5	7
0	30	6	5	5	7	7	2	5	2	7	4	6	4	2	3	6	3	6	3	6	2	6	6	1	5	1	6	4	6	7	6	7	1	6	4	6	2	2	4	1	2	4	3	4	2	5	4	4	5
0	50	2	6	7	6	7	2	6	6	6	6	4	2	1	6	4	2	6	2	6	3	5	6	3	5	5	3	6	6	3	6	7	3	6	7	7	4	1	6	2	3	2	6	3	3	6	6	6	6
0	25	4	4	6	3	2	4	4	4	4	4	2	2	2	3	5	2	5	4	5	3	4	4	1	2	1	2	2	2	4	3	4	2	3	3	4	4	3	4	4	3	3	3	3	4	5	2	5	4
0	33	5	7	7	4	7	1	7	7	5	7	2	1	4	4	1	2	7	2	7	3	4	2	1	2	4	2	3	5	2	6	7	2	6	5	4	5	2	5	1	2	1	5	5	4	4	6	5	6
0	29	7	5	4	7	7	5	6	3	5	4	3	6	7	5	6	5	7	6	7	7	7	7	1	5	4	5	4	7	3	7	6	5	6	6	5	7	3	6	1	6	3	4	4	3	7	5	4	7
0	30	6	5	7	6	7	5	5	7	4	5	2	1	6	3	2	1	7	5	5	3	5	2	6	3	2	5	5	6	3	1	7	2	6	2	6	5	1	5	1	1	2	3	6	2	7	5	6	5
1	21	6	4	5	6	4	3	4	4	3	5	4	3	5	4	6	5	4	5	4	4	5	5	3	5	5	5	6	4	4	5	4	3	5	5	5	5	4	5	5	5	3	5	5	4	5	6	5	6
0	20	2	2	1	2	2	2	1	1	1	2	2	2	2	2	2	2	3	1	2	1	2	2	1	1	1	2	2	2	2	2	2	2	2	2	2	2	2	2	2	2	2	1	2	2	2	1	2	2
0	19	2	6	5	6	7	2	6	6	5	6	3	6	6	5	4	5	7	1	6	4	5	5	1	3	5	2	5	4	5	6	7	3	5	6	6	3	2	6	2	5	2	6	6	5	5	6	6	7
0	20	4	6	3	3	6	5	4	6	5	5	6	2	6	5	4	2	7	5	6	2	3	2	1	1	1	2	4	2	3	6	7	1	6	4	7	2	1	6	1	1	1	4	1	2	6	2	5	4
0	21	4	3	2	2	7	5	6	6	5	5	2	1	2	4	6	4	5	3	5	6	4	4	2	5	3	3	3	6	2	3	3	4	4	5	5	5	2	3	1	1	2	3	7	3	7	6	5	4
0	22	6	6	6	7	6	2	4	2	6	6	6	7	7	5	5	6	7	3	7	7	7	6	5	4	6	7	5	7	3	6	4	7	6	5	3	7	2	6	1	6	1	6	1	5	3	7	7	6
0	19	5	7	6	5	5	3	4	4	6	5	6	6	6	4	5	6	7	6	6	7	6	5	1	6	4	5	6	7	5	2	7	7	5	6	4	7	5	5	2	5	5	5	6	7	5	2	6	6
0	20	4	4	2	3	5	4	4	5	2	3	3	3	4	4	4	2	5	3	5	2	3	4	2	1	2	2	3	4	5	5	6	2	3	3	4	3	2	3	2	2	2	3	2	2	6	3	5	5
0	20	7	5	7	6	7	4	2	5	3	4	4	2	2	3	5	4	4	4	7	2	6	3	4	5	7	6	6	2	6	6	7	2	7	3	5	3	2	3	1	4	3	4	5	4	5	5	4	4
0	20	5	6	1	4	6	3	5	6	4	4	4	2	7	4	7	3	6	4	6	4	5	3	2	2	4	2	4	5	3	4	6	5	7	5	6	4	3	4	2	4	2	4	5	3	6	7	5	5
0	23	6	4	1	7	7	5	5	7	1	7	2	1	1	4	7	7	7	7	7	2	2	7	1	7	7	7	5	7	3	7	6	1	7	7	7	2	1	3	1	7	1	5	7	1	7	7	4	4
0	20	1	7	6	7	5	1	7	5	4	7	5	4	6	7	5	2	6	1	6	6	7	7	2	5	1	5	7	7	5	7	7	5	7	7	6	6	1	7	2	4	2	7	5	5	7	6	7	6
0	19	2	4	1	6	7	5	2	4	5	3	5	3	3	2	3	1	5	3	3	6	5	5	3	2	2	1	1	2	4	5	6	6	4	4	7	5	3	2	2	4	2	3	6	5	7	7	7	7
0	19	4	6	3	7	5	3	7	4	5	6	5	7	5	2	6	7	6	5	7	7	6	7	3	3	5	5	6	7	3	6	5	7	7	6	5	4	1	4	7	7	5	5	5	7	6	6	6	1
0	20	5	5	6	7	4	4	6	2	6	4	6	5	6	5	6	6	7	5	6	5	5	4	2	3	6	4	5	7	5	6	6	6	2	4	3	6	2	5	6	5	3	4	6	7	5	6	2	6
0	20	2	4	5	4	4	2	2	6	5	2	1	1	5	1	4	2	5	3	6	2	3	2	1	1	4	2	3	1	5	7	5	1	1	1	5	1	1	1	1	1	1	2	2	1	3	4	4	6
0	20	4	6	4	5	6	2	5	6	5	5	5	3	5	5	4	2	7	5	6	2	6	5	4	2	4	3	5	3	7	7	7	7	7	6	7	5	3	6	1	2	1	4	4	2	7	7	5	7
0	20	7	2	4	1	1	3	4	2	6	2	1	7	7	4	7	7	7	2	6	7	6	3	5	6	4	1	6	3	4	6	7	7	1	1	7	7	1	3	7	1	3	1	4	7	7	1	1	1
0	21	5	3	4	4	6	3	5	5	6	3	5	3	4	3	7	3	5	2	5	4	5	3	2	2	2	2	4	5	5	4	6	4	4	4	5	5	2	4	2	3	4	2	2	3	5	4	3	3
0	20	4	3	4	3	5	4	4	4	5	3	4	3	5	3	5	4	4	5	4	7	5	4	4	3	4	4	3	4	6	4	4	6	5	5	4	7	5	5	7	6	3	4	3	4	5	5	4	3
0	20	2	2	1	2	2	2	2	1	2	2	2	2	2	1	2	1	2	2	2	1	1	2	1	2	1	2	2	1	2	1	2	1	2	1	3	2	1	2	1	2	2	1	2	1	2	2	1	2
0	20	5	5	1	5	7	1	5	3	1	6	1	1	7	2	1	1	7	3	5	7	7	1	1	1	1	7	6	1	5	5	7	3	7	5	3	6	1	2	1	5	1	1	1	3	1	6	4	7
0	20	6	6	2	6	5	2	5	5	6	4	6	6	5	4	7	6	6	3	7	6	6	6	3	6	4	4	5	6	3	2	7	7	6	1	6	7	4	4	5	6	2	2	6	6	6	5	2	6
0	20	4	5	2	5	5	3	4	2	5	4	5	3	5	2	4	5	5	5	5	3	5	4	3	5	3	2	5	5	5	5	5	2	4	3	5	2	2	2	6	5	5	2	4	5	4	5	4	3
0	19	7	3	5	7	6	7	2	3	7	4	5	6	7	2	7	4	6	2	6	5	7	7	4	6	3	7	4	6	6	3	7	5	7	3	4	5	2	3	2	3	2	1	4	5	7	5	3	5
0	20	5	6	3	5	5	4	6	5	4	5	3	4	6	6	5	2	6	3	7	5	5	3	5	3	5	5	6	5	3	5	5	4	5	5	6	4	4	6	3	4	4	5	5	3	5	5	5	5
0	21	6	4	6	5	4	4	5	4	7	4	6	4	7	5	7	4	7	4	3	4	6	4	3	4	5	4	5	6	4	4	6	4	6	3	4	4	4	4	6	6	4	4	4	4	6	5	4	6
0	20	3	6	4	6	6	2	5	6	4	4	1	4	4	5	3	3	3	5	6	2	5	6	2	2	3	3	6	2	3	5	4	2	6	6	6	2	2	5	2	2	2	5	4	2	6	5	5	4
0	19	2	7	6	6	5	2	5	6	6	6	5	2	7	6	7	2	4	2	6	6	6	2	4	4	3	3	5	5	6	6	6	4	5	6	6	6	1	6	1	3	2	5	3	3	7	6	5	6
0	20	4	2	6	3	5	3	2	1	4	2	4	3	6	2	2	3	7	6	3	6	4	5	6	4	4	4	2	6	5	4	6	6	5	4	3	7	5	3	6	6	5	3	5	4	3	3	4	5
0	20	5	6	2	5	7	2	6	6	5	7	2	2	7	5	3	1	4	2	7	2	5	3	2	1	2	2	5	2	3	6	5	1	5	5	7	2	2	6	1	1	2	6	3	1	6	7	6	6
0	20	5	6	7	5	7	4	5	5	6	5	4	1	3	2	4	1	5	6	7	3	5	2	1	1	5	2	4	3	3	7	7	2	6	4	7	6	1	4	1	2	1	3	5	1	7	7	5	6
0	19	4	5	5	4	4	4	4	4	4	5	3	3	5	3	5	3	5	5	6	5	4	4	2	2	1	2	4	5	5	5	6	3	2	4	5	6	1	5	1	2	3	3	2	2	6	5	5	4
0	20	7	2	3	5	7	6	5	6	6	6	6	6	7	5	7	6	7	7	5	7	7	7	5	5	5	6	5	7	7	6	7	7	7	5	7	7	2	5	5	2	2	4	6	6	7	5	5	7
0	19	4	5	1	5	3	3	6	4	3	4	5	3	2	3	6	2	5	6	6	4	6	6	1	1	1	5	5	6	3	4	5	5	4	4	5	1	2	3	2	1	1	2	2	1	7	6	3	7
0	20	3	6	5	7	5	2	6	6	4	5	4	3	5	2	7	5	7	2	7	2	3	1	1	1	1	3	4	1	4	6	5	2	4	5	5	2	1	5	1	1	2	5	2	1	5	3	6	2
0	20	3	6	1	3	5	3	7	5	5	4	3	1	6	5	2	4	4	3	6	7	5	4	2	4	4	4	6	3	4	6	6	5	4	3	6	6	2	6	1	2	2	5	5	3	6	4	6	4
0	20	1	7	2	7	7	6	6	5	3	6	2	6	7	7	2	6	6	2	6	5	6	4	2	4	1	2	6	5	1	7	6	3	6	7	5	6	1	7	1	1	1	5	1	2	6	7	7	7
0	20	4	4	1	2	6	2	6	4	4	5	4	6	5	3	5	6	6	6	7	6	5	4	2	2	2	3	4	4	5	5	6	6	2	5	6	6	1	5	2	4	4	3	3	4	5	6	4	6
0	20	7	5	4	7	6	3	7	5	6	6	4	4	7	4	5	3	6	5	7	7	5	5	1	6	4	3	6	6	5	6	6	4	6	5	7	6	1	4	2	3	2	4	6	6	7	7	5	7
0	21	3	5	6	7	7	3	6	2	6	5	4	6	7	5	3	7	7	2	5	6	7	6	4	7	6	5	5	6	5	2	7	7	7	4	5	5	2	4	1	7	2	4	6	6	4	6	4	6
0	20	3	5	4	3	7	3	6	6	5	5	6	5	3	5	6	3	7	5	5	6	5	3	2	3	3	3	4	4	3	6	4	4	4	4	5	7	3	4	3	4	2	4	4	3	4	5	6	5
0	20	6	6	4	4	6	5	5	4	5	7	7	5	4	4	7	5	7	4	7	7	2	5	3	5	2	3	2	6	6	5	6	6	3	2	4	7	2	2	1	4	3	2	3	4	3	3	3	1
0	19	5	6	1	4	7	2	7	6	4	7	4	4	6	2	2	2	7	4	6	2	5	3	1	1	1	4	5	5	2	2	6	3	6	6	7	4	3	6	2	2	2	6	5	3	7	6	6	6
0	20	4	3	6	4	7	7	4	5	7	4	7	6	7	3	7	5	7	6	7	2	2	3	1	4	6	4	5	7	7	7	7	3	7	3	7	5	1	5	1	6	4	1	7	2	7	3	6	6
0	20	5	7	4	4	5	2	6	1	6	6	5	3	7	6	5	1	2	2	7	2	2	2	1	2	5	7	7	6	2	7	7	2	6	5	6	2	2	6	2	3	2	6	2	2	7	6	6	2
0	21	4	4	6	2	5	3	6	4	5	6	6	5	5	2	6	4	6	4	7	5	6	5	2	4	2	4	5	5	2	5	6	5	6	6	6	4	3	5	1	5	1	5	5	5	7	6	5	6
0	21	6	6	4	2	5	1	3	6	7	7	7	5	7	6	4	6	7	5	7	4	7	6	3	3	2	5	5	6	4	5	7	3	5	4	5	2	1	6	1	6	3	5	7	3	7	7	5	7
0	20	4	5	6	5	6	2	5	4	5	5	4	3	5	4	3	4	6	3	6	6	5	5	1	3	4	4	5	4	4	6	6	5	4	5	4	5	1	5	5	3	1	5	5	2	4	5	5	6
1	21	6	4	5	6	4	3	4	4	3	5	4	3	5	4	6	5	4	5	4	4	5	5	3	5	5	5	6	4	4	5	4	3	5	5	5	5	4	5	5	5	3	5	5	4	5	6	5	6
0	21	4	3	6	2	4	4	6	6	5	5	5	3	7	2	7	6	6	4	7	7	6	6	6	4	2	4	7	7	4	7	6	6	5	4	6	6	1	4	1	5	3	4	5	6	6	6	4	6
0	21	6	5	7	7	6	4	4	7	7	4	7	1	7	1	7	5	7	7	3	7	1	1	1	1	1	1	6	1	1	6	7	1	4	4	7	4	1	3	5	1	1	1	7	6	7	7	1	2
0	20	5	5	2	4	6	3	6	7	3	2	3	2	2	4	4	2	3	4	6	1	7	3	2	2	2	4	2	7	6	5	7	1	7	4	5	7	3	4	2	2	4	3	7	3	6	7	4	7
0	21	1	5	4	3	5	2	4	6	3	4	1	1	3	2	5	1	1	1	3	3	3	1	1	1	1	1	3	5	7	5	4	3	1	3	7	1	1	4	1	1	1	1	1	1	1	3	1	3
0	21	2	5	4	4	7	2	5	4	4	5	4	3	1	3	4	2	4	4	5	3	5	5	1	2	3	2	6	4	3	5	7	1	5	5	5	3	3	3	2	2	1	3	5	2	6	5	5	5
0	22	4	5	7	4	6	3	7	3	7	5	5	7	7	4	7	5	7	6	7	6	7	6	1	3	5	4	4	6	7	5	6	5	4	3	2	5	2	4	5	4	2	3	6	3	5	5	4	3
0	20	1	7	6	7	5	1	7	5	4	7	5	4	6	7	5	2	6	1	6	6	7	7	2	5	1	5	7	7	5	7	7	5	7	7	6	6	1	7	2	4	2	7	5	5	7	6	7	6
0	20	5	2	4	4	6	2	2	4	3	5	2	2	7	4	6	3	7	2	5	2	2	3	2	1	1	2	5	1	2	3	4	1	4	2	5	2	2	5	2	1	1	4	3	1	5	7	3	5
0	19	7	6	5	2	7	2	6	3	2	3	7	3	3	3	3	6	6	6	3	3	7	7	4	7	4	1	7	7	7	1	7	1	1	7	2	5	2	2	2	7	2	7	7	7	3	3	3	7
0	21	3	6	3	3	2	2	7	6	5	5	5	5	6	6	4	6	5	3	4	7	4	3	3	3	4	3	5	5	3	3	4	3	3	3	6	4	3	5	1	3	4	3	5	5	4	4	4	4
0	19	2	5	6	4	6	3	3	3	6	5	5	6	3	3	3	4	6	3	3	6	3	4	4	5	1	5	4	7	1	6	7	5	6	4	7	5	4	4	1	7	2	3	2	2	6	2	3	5
1	19	5	6	7	5	6	2	4	5	5	3	3	5	6	4	7	2	3	5	6	2	5	6	1	4	3	2	4	6	5	3	5	5	6	5	5	4	2	2	4	2	3	3	1	5	7	7	3	5
0	19	4	3	3	5	5	4	5	4	3	5	3	4	6	4	6	4	3	4	5	4	4	3	3	3	2	4	5	2	4	5	5	3	5	4	5	6	4	5	3	4	3	5	6	4	5	7	5	5
0	21	5	4	5	4	5	5	6	5	4	5	3	6	5	5	6	5	5	4	4	5	4	5	1	3	3	5	4	4	4	4	6	4	5	5	5	5	4	5	2	4	2	4	4	4	4	4	4	6
0	18	4	5	7	5	6	4	6	4	5	5	4	7	7	3	6	6	5	5	6	3	5	5	3	2	1	4	5	5	5	2	6	5	6	3	6	4	4	4	6	4	4	4	6	6	6	6	5	6
0	19	4	5	3	4	5	2	6	3	4	3	5	5	6	5	4	5	7	4	5	5	5	4	2	1	5	4	3	5	2	7	6	5	5	5	4	6	2	5	4	5	2	5	5	5	5	4	5	6
0	20	7	5	5	4	7	4	5	3	5	3	5	5	6	3	5	5	7	6	6	5	6	7	5	5	5	4	3	4	5	1	7	6	7	4	6	5	5	3	4	4	2	4	7	3	6	6	3	7
0	19	1	7	4	5	7	2	6	7	4	6	4	3	3	6	4	1	4	2	7	2	7	7	2	2	3	2	6	5	3	6	6	2	6	6	6	2	2	6	2	1	2	6	3	2	6	6	6	7
0	19	4	7	1	7	7	7	7	7	7	7	4	4	7	4	1	4	7	4	7	5	7	7	1	7	5	5	7	7	7	6	7	4	7	7	7	5	1	7	3	6	4	6	4	4	7	6	6	5
0	20	5	7	4	4	5	2	6	6	2	6	2	2	5	6	2	1	6	2	7	1	7	2	1	1	2	2	6	1	4	7	7	1	7	6	7	1	1	7	2	1	2	6	6	1	7	6	7	6
0	18	6	6	5	5	6	3	5	2	6	4	6	4	6	3	4	5	7	4	7	5	6	6	5	2	4	4	3	6	3	4	6	4	7	3	3	4	2	4	1	6	3	4	5	4	7	3	5	6
0	25	3	5	1	7	7	6	1	4	1	5	1	3	1	3	1	3	1	3	1	1	3	7	7	1	5	1	5	1	1	1	1	1	3	3	5	7	4	5	5	7	4	5	3	3	4	1	4	4
0	46	4	7	3	7	7	1	7	7	1	7	7	1	4	7	1	1	7	4	7	3	5	3	1	7	7	2	7	1	7	7	7	1	7	5	7	5	2	7	4	6	2	6	5	2	6	7	7	7
0	18	3	3	2	7	7	4	4	4	5	3	4	3	3	3	4	1	5	4	4	3	5	4	1	1	5	3	4	6	2	4	6	1	5	4	3	5	1	4	1	3	1	4	6	1	4	5	4	4
0	18	4	6	6	5	7	3	6	5	5	7	6	6	7	6	7	5	6	4	7	5	7	5	2	5	3	3	6	5	5	7	6	5	7	6	7	5	2	7	3	3	3	5	5	5	7	7	7	7
0	29	5	5	5	4	4	4	6	4	5	5	3	4	5	4	2	2	5	4	5	3	7	5	4	2	2	4	7	6	3	6	7	2	6	5	5	3	2	6	3	5	3	6	4	3	3	4	6	6
0	18	4	5	3	6	5	2	6	3	6	6	5	6	7	3	5	5	6	3	7	2	5	3	5	5	2	3	6	6	3	6	6	5	5	5	3	6	2	6	7	5	3	5	4	3	5	5	5	5
0	19	7	3	5	7	6	7	2	3	7	4	5	6	7	2	7	4	6	2	6	5	7	7	4	6	3	7	4	6	6	3	7	5	7	3	4	5	2	3	2	3	2	1	4	5	7	5	3	5
0	21	6	4	4	6	7	7	5	7	7	6	7	6	7	1	5	5	5	7	7	7	6	7	1	6	4	6	4	5	6	5	4	6	7	7	7	7	2	4	4	1	4	4	5	6	6	3	5	7
0	21	6	4	5	5	7	5	6	3	5	5	5	5	5	3	1	4	6	5	6	2	4	2	2	4	3	2	5	2	7	2	6	2	4	7	7	2	5	3	4	7	2	3	5	5	6	6	3	6
0	21	6	6	1	5	5	2	4	6	3	5	1	1	5	2	1	1	5	3	3	2	4	4	1	1	1	1	1	4	4	7	4	1	1	2	5	3	1	3	1	1	1	2	2	1	4	5	5	4
0	23	3	5	2	2	3	2	4	4	2	3	4	2	6	4	7	2	7	2	3	5	3	2	4	2	1	1	4	4	4	4	7	3	4	4	5	6	1	2	1	7	1	2	2	2	5	6	2	7
0	21	5	6	1	5	4	6	5	5	4	6	4	4	4	5	1	2	6	5	5	1	4	5	1	2	1	3	3	3	4	5	7	1	2	1	6	2	3	4	1	1	4	2	1	1	4	1	5	4
0	21	5	4	3	4	6	3	3	3	6	5	4	5	5	2	3	2	6	3	6	6	4	3	1	2	3	2	2	5	5	4	7	4	5	4	5	6	2	2	1	3	2	2	4	2	6	5	3	4
0	42	4	3	5	4	2	2	2	2	2	3	2	2	2	3	2	3	2	3	2	3	2	5	5	4	4	4	4	4	1	3	1	6	3	5	5	7	4	4	5	4	5	4	4	7	1	1	3	2
0	24	5	6	4	5	6	3	6	5	3	5	3	2	6	5	4	3	6	3	6	2	6	5	4	2	7	2	6	2	5	5	7	2	7	6	6	1	2	6	4	1	2	5	5	1	6	6	6	2
0	21	3	5	5	6	6	5	4	3	4	3	4	3	3	3	5	4	5	3	5	3	5	4	5	1	2	3	3	2	2	4	2	4	2	2	2	3	3	1	3	3	2	3	3	2	2	2	3	2
0	21	2	7	7	7	7	7	6	5	7	7	7	7	7	7	7	7	5	7	7	6	5	5	5	4	4	1	5	6	6	5	6	6	6	6	5	4	1	7	5	4	7	6	7	7	7	7	7	7
0	21	7	4	1	6	6	4	6	5	5	6	7	3	5	3	4	4	5	4	5	5	5	4	2	2	3	4	4	5	4	6	6	6	4	4	6	5	5	5	3	5	3	4	5	3	6	6	4	6
0	29	3	2	5	3	5	6	3	3	7	1	4	6	6	2	6	4	3	6	3	6	1	5	1	1	1	2	5	4	6	7	6	4	1	6	4	2	1	1	1	1	2	2	1	4	1	1	1	4
0	21	4	5	5	6	6	3	6	5	7	4	5	5	6	5	7	3	5	3	5	5	6	4	4	6	2	3	5	5	3	6	7	4	2	4	5	4	2	5	4	5	5	4	3	3	3	3	5	4
0	21	5	6	3	6	7	1	3	6	3	5	5	2	7	4	7	5	6	6	7	7	6	4	6	7	4	2	6	7	7	6	7	7	5	6	7	7	1	5	7	3	1	6	4	6	7	7	6	7
0	21	5	6	1	5	6	6	7	4	6	7	1	4	2	7	7	1	7	1	7	6	6	2	1	5	4	1	7	4	1	7	7	7	7	7	5	7	1	7	1	1	1	7	1	1	6	2	7	7
1	25	1	5	7	4	7	2	7	7	5	6	6	1	1	4	7	4	7	5	4	2	5	4	1	1	1	1	5	5	6	6	7	2	6	5	7	2	1	6	1	4	2	4	4	2	7	4	5	5
0	39	3	6	5	3	7	3	4	4	2	6	5	4	1	4	1	3	7	3	7	5	4	3	1	3	1	2	5	3	6	7	7	5	5	4	6	5	1	6	3	2	1	5	2	3	6	6	6	7
0	21	4	5	1	5	5	3	5	6	6	5	5	5	4	4	5	5	5	2	4	5	5	4	6	5	5	5	4	4	4	6	6	6	5	4	6	6	4	5	3	5	3	5	5	5	6	6	6	4
0	21	4	4	3	6	3	3	2	3	3	3	3	3	4	3	3	3	2	3	4	3	3	3	4	5	3	4	2	5	3	5	4	3	3	3	3	5	4	2	2	3	4	3	3	5	4	3	4	4
0	22	2	7	1	3	7	1	2	7	1	7	1	1	7	5	7	1	6	1	7	1	6	1	1	1	1	2	7	3	1	7	7	1	7	6	7	1	2	7	1	1	7	7	2	1	7	6	7	7
0	31	5	4	2	5	6	4	3	7	6	4	6	2	6	2	7	1	5	6	6	5	5	6	2	1	4	5	4	6	6	7	7	1	7	5	6	4	1	5	1	1	2	6	6	2	7	7	6	6
0	19	4	4	6	4	4	4	6	5	6	4	2	2	4	2	6	1	7	6	7	1	3	4	1	3	4	2	3	5	4	3	6	1	3	3	5	2	4	4	2	4	3	6	4	4	6	7	3	6
0	23	5	4	3	5	5	3	4	2	5	4	4	5	7	3	6	7	6	3	5	6	6	5	4	4	4	5	5	7	5	3	7	7	5	4	4	7	4	3	5	6	4	3	5	6	5	4	3	5
1	46	4	6	6	6	7	2	6	7	6	5	2	2	1	1	1	1	4	4	4	1	4	3	2	2	1	1	1	2	7	1	7	1	7	1	4	1	1	7	1	1	1	1	2	1	4	7	1	7
0	20	4	4	5	5	5	4	4	5	6	5	7	5	5	3	5	5	7	3	7	4	4	5	5	5	5	6	6	5	5	5	5	5	4	5	6	4	4	4	6	6	3	3	5	4	4	4	5	6
0	23	5	5	5	5	6	5	5	5	5	5	5	5	6	5	4	4	6	5	6	5	6	6	5	5	5	5	5	5	4	5	6	4	6	6	6	4	6	6	5	4	5	5	5	4	6	6	5	6
0	40	5	3	7	2	4	2	2	6	5	4	5	2	7	2	2	2	5	5	2	2	5	2	2	4	5	2	3	5	5	5	6	2	6	3	6	3	2	4	2	6	2	2	6	2	6	2	4	6
1	38	5	5	5	4	5	5	4	5	7	2	4	5	1	3	2	3	6	3	5	2	3	3	5	3	6	5	4	2	6	4	7	1	7	5	4	3	2	4	2	2	2	4	5	2	7	5	4	6
0	50	2	6	4	5	6	4	6	6	5	5	3	4	6	6	5	3	7	2	7	3	4	5	5	5	4	3	7	5	5	7	7	5	4	6	6	4	3	7	4	4	4	7	5	5	7	6	7	5
0	45	5	5	6	6	6	4	4	4	5	5	4	4	3	4	5	5	5	5	4	4	6	5	5	5	6	4	5	5	4	4	5	5	4	4	5	4	4	4	3	5	4	4	3	3	5	5	4	5
0	19	6	6	7	6	7	2	4	4	5	2	6	5	2	3	3	3	6	5	7	2	7	6	2	3	4	2	5	6	3	2	7	1	7	5	5	1	1	4	7	4	5	2	5	1	7	3	3	7
0	19	3	5	5	5	6	2	2	3	5	3	6	4	5	4	3	4	5	5	5	3	6	5	2	2	4	2	4	4	4	4	6	2	6	4	5	3	2	4	2	2	2	5	6	2	7	7	4	7
0	19	2	5	2	2	7	2	5	4	5	6	4	3	4	5	5	1	5	2	6	2	5	2	1	2	2	2	4	4	3	2	7	1	5	4	3	2	2	3	1	4	2	3	4	1	5	6	4	6
0	19	4	3	5	6	5	5	2	2	4	2	6	6	6	2	6	5	5	4	5	4	6	5	4	3	4	4	5	3	6	5	6	5	5	3	4	3	2	4	4	4	2	2	5	3	3	3	4	5
0	50	5	5	6	5	5	4	3	3	4	5	6	5	4	2	5	5	6	5	6	5	6	6	5	5	4	5	3	6	6	5	5	5	5	4	5	6	5	5	5	6	6	5	5	5	5	5	5	5
0	45	4	4	2	3	7	6	6	6	5	4	5	5	7	4	1	6	6	5	6	5	3	5	3	4	1	2	3	3	2	5	7	2	5	6	6	5	1	2	4	2	2	2	2	2	2	2	2	6
0	50	4	6	4	5	6	4	6	7	6	6	4	3	2	7	6	4	6	3	6	2	5	3	3	3	3	3	5	4	3	7	7	2	6	6	6	2	3	6	1	2	3	5	2	2	7	6	6	6
0	32	6	4	6	6	5	4	1	1	5	4	6	4	7	2	7	3	4	5	6	4	6	5	1	7	4	3	3	5	6	2	6	2	4	1	4	3	2	2	2	2	4	2	3	2	7	2	1	3
[truncated: 186 more columns]
